# Supplementary material for: Rapid functional genetics of the oligodendrocyte lineage using pluripotent stem cells
Source: Nat Commun. 2018 Sep 13;9:3708. doi: 10.1038/s41467-018-06102-7 (PMC6137209; doi:10.1038/s41467-018-06102-7)
Supplement: Supplementary file 3 — Supplementary Data 1 [file 41467_2018_6102_MOESM3_ESM.xlsx]

## Sheet: SUPPLEMENTARY DATA 1
Gene	Locus	TOM	heatmap_rank	129_OPC	C57BL/6_OPC	PO_OPC	CBA/Ca_OPC	129_24hr	C57BL/6_24hr	PO_24hr	CBA/Ca_24hr	129_48hr	C57BL/6_48hr	PO_48hr	CBA/Ca_48hr	129_72hr	C57BL/6_72hr	PO_72hr	CBA/Ca_72hr	WT-iPSC_72hr	Shiverer_72hr	MYRF-KO_72hr
Etv4	Etv4;chr11:101631055-101646624	OPC	1	16.2038	5.51251	18.5476	4.53206	2.36402	1.7197	1.72159	1.63894	1.20839	1.50093	3.6068	1.38216	1.04607	0.802734	1.15117	0.3	1.24657	0.3	1.27077
Tnc	Tnc;chr4:63620818-63708049	OPC	2	48.0929	29.6886	56.5406	25.255	7.18494	9.67065	6.46281	6.51974	5.57822	3.94718	5.71495	3.1518	5.61506	4.82164	6.62215	2.71481	2.5461	4.87963	0.680659
Igfbp4	Igfbp4;chr11:98902573-98913957	OPC	3	7.89475	2.14624	12.3172	9.60653	1.85943	0.955528	1.16424	3.06726	1.28731	0.3	1.16083	1.86511	1.21603	0.3	1.13003	1.63276	0.64288	0.3	0.3
Adam12	Adam12;chr7:141074882-141416780	OPC	4	18.1059	2.37011	18.9909	2.56097	2.28001	2.92119	1.10861	3.74049	2.04452	1.83579	1.3466	1.91076	1.38848	1.44921	0.928757	1.2961	1.49153	1.22454	3.16486
Grm5	Grm5;chr7:94732677-95283573	OPC	5	21.3572	10.7823	22.0201	8.66707	3.98917	4.58723	5.15665	5.50914	2.64589	2.85656	5.34474	2.98928	2.07306	2.15263	2.39126	2.4492	2.03124	1.38512	4.30328
Rassf3	Rassf3;chr10:120847406-120913306	OPC	6	8.42233	2.35787	10.9741	3.17802	2.41748	1.70505	1.30651	2.81034	1.51119	1.01912	0.967782	1.17588	1.67476	1.04111	1.17478	1.31259	1.00641	2.36845	1.61006
Kcnmb4	Kcnmb4;chr10:115854923-115910579	OPC	7	41.4387	26.2834	45.9789	38.4273	9.38703	14.0004	8.86605	18.657	9.6045	10.0921	8.55875	14.2546	7.70521	8.46264	6.49205	9.11916	10.3437	6.72878	13.9666
Dusp6	Dusp6;chr10:98725864-98730123	OPC	8	50.5272	6.59817	63.157	7.2881	11.1329	11.6317	7.97839	13.1346	8.7698	9.1663	11.1453	11.8365	6.08772	5.22378	3.47128	5.2594	5.72631	7.02699	13.4277
Lgals1	Lgals1;chr15:78757154-78760895	OPC	9	52.0499	16.7443	52.0809	38.7435	7.05588	32.673	2.35967	13.373	5.71462	8.40478	1.27368	4.82462	6.62075	17.7189	3.70728	7.53333	16.3479	23.7437	4.70454
Lmo1	Lmo1;chr7:116282085-116313822	OPC	10	32.5541	14.4333	36.9098	24.3597	11.9123	10.6657	7.44137	7.93343	9.3819	8.15756	4.69013	6.39278	9.93752	5.25034	2.9588	2.94906	7.38867	6.7474	8.12134
Trp53i11	Trp53i11;chr2:93027740-93041914	OPC	11	20.7684	8.87109	31.4957	11.9305	5.2194	6.81708	6.71059	8.0524	5.85713	13.8912	7.46883	8.13855	7.26781	11.6607	8.34497	9.35319	16.7116	7.14347	13.4809
Sorcs1	Sorcs1;chr19:50217790-50753136	OPC	12	12.7541	3.78145	10.997	2.85769	2.926	3.83661	2.18398	2.76706	2.47311	2.67503	2.48926	2.52783	2.06033	2.86165	2.48776	1.97542	2.00093	2.86017	3.91212
Cmtm3	Cmtm3;chr8:106864493-106871572	OPC	13	10.021	15.4504	15.3654	33.0415	6.08813	7.62225	6.48061	8.48104	10.6973	10.0256	7.29091	11.3425	11.1352	10.9408	7.66186	9.52882	5.56445	11.5599	1.5386
Etv5	Etv5;chr16:22381385-22439643	OPC	14	44.9293	8.85294	41.5513	7.28712	9.71567	10.8747	6.80286	12.5484	7.39537	7.12671	7.51816	8.56601	5.35683	4.38264	4.06389	3.74895	6.06357	3.05023	12.5516
Spry1	Spry1;chr3:37538871-37543521	OPC	15	16.9693	5.65026	17.5505	5.556	2.4555	5.95439	3.15689	6.31301	2.88325	4.43111	3.9543	5.51986	1.80306	3.1074	2.85867	2.69339	3.01714	2.31749	7.42524
Arhgap18	Arhgap18;chr10:26492317-26638454	OPC	16	7.46445	4.5683	8.80455	3.88955	2.57747	3.15144	1.33249	2.69285	1.42324	2.48329	1.02492	1.32093	1.56771	1.98853	0.998237	1.26322	2.17552	2.81854	2.21256
Spry2	Spry2;chr14:106291163-106296036	OPC	17	54.525	18.4013	51.3184	21.5093	15.4825	13.7192	12.4561	17.1459	13.2764	12.6814	12.0733	13.4708	13.6182	9.30796	9.44112	9.79151	10.9948	9.57104	16.3629
Adora1	Adora1;chr1:136095798-136132008	OPC	18	7.82049	4.96242	12.8825	5.9717	2.88343	3.087	3.12207	4.38663	2.14365	2.52871	3.20032	2.6645	2.22005	3.1066	2.468	3.28884	3.70268	11.7768	2.4579
Pck2	Pck2;chr14:56159102-56168854	OPC	19	7.42686	4.4026	12.1238	4.16559	3.66574	3.18036	2.96643	2.19511	2.79586	2.94359	2.15255	2.27186	2.06968	2.99868	2.8843	2.68939	2.0684	2.62536	3.0846
Msn	Msn;chrX:93291383-93363892	OPC	20	17.6423	14.7961	24.5274	14.871	6.59095	10.9928	6.43426	6.96619	6.4063	8.60913	5.01968	6.79803	7.81507	10.465	6.7253	6.54222	4.79222	14.0232	4.03832
Hectd2	Hectd2;chr19:36629128-36695625	OPC	21	15.9123	4.52112	10.7296	3.60741	3.83328	3.90922	3.53919	3.73036	3.28593	3.00666	2.91577	2.62746	2.78119	2.00834	1.91893	1.9125	2.16732	1.95952	4.47796
Chaf1b	Chaf1b;chr16:93884145-93906351	OPC	22	13.1086	2.47168	14.2275	3.43873	2.63739	3.81243	2.74224	5.16909	2.53176	4.07242	3.08861	4.21337	2.22056	1.94781	2.17209	1.51303	3.1141	2.22033	7.88696
Nab2	Nab2;chr10:127097973-127103759	OPC	23	8.42676	2.88575	6.5895	5.11961	2.41898	2.46527	2.38345	2.83446	1.65734	2.0554	1.60639	1.88031	2.05033	1.31682	1.22811	2.57044	1.45495	2.22713	0.733797
Sez6	Sez6;chr11:77744444-77792544	OPC	24	10.8136	6.48605	7.09307	9.85012	4.19179	3.72254	2.57538	4.9921	3.35677	2.08081	1.9702	2.57331	2.66601	1.92633	2.38521	3.52326	2.77913	5.83345	2.23872
Shf	Shf;chr2:122174627-122194654	OPC	25	10.0641	4.42385	7.58978	5.89801	4.02205	2.45884	3.11467	3.13687	4.21743	2.22394	1.99541	2.05313	3.71112	1.81979	2.63879	2.2479	2.46691	2.31313	1.79562
Fzd9	Fzd9;chr5:135724807-135726917	OPC	26	7.66855	13.9264	10.6272	21.1042	5.76098	6.91743	4.97385	7.02498	3.98354	4.73572	4.15419	2.55547	3.39986	2.23032	4.00658	2.97812	5.28649	2.40288	2.19712
Stard4	Stard4;chr18:33361074-33373470	OPC	27	15.8565	7.77668	16.8789	8.46713	5.14856	5.27942	7.2114	5.85232	7.81744	8.82459	13.8584	8.78233	8.45364	9.84462	7.65665	7.27275	7.2261	8.35187	7.32464
Sh3gl2	Sh3gl2;chr4:84851359-85035283	OPC	28	7.16147	3.89476	4.8657	6.3079	3.43546	2.30156	2.20958	2.74033	3.0215	2.72425	2.67853	3.15425	2.87007	2.12518	2.4613	1.9504	2.17659	2.17676	1.84349
Prr18	Prr18;chr17:8533270-8536978	OPC	29	9.26868	6.44079	9.69606	5.06866	3.28688	3.58544	4.8936	2.95511	3.91801	3.51094	3.1845	2.18033	2.56344	2.17244	2.45985	3.27522	6.35739	2.36022	4.7727
Dgkz	Dgkz;chr2:91772978-91803720	OPC	30	21.6286	11.7703	26.3117	11.8484	8.23207	9.22888	7.9604	9.14903	7.77876	9.39636	8.46578	7.09922	8.40472	7.16929	6.91097	7.16315	7.45709	5.33796	7.78407
Gpr162	Gpr162;chr6:124808462-124813935	OPC	31	10.4667	6.8967	10.9624	7.60452	4.83526	4.01955	5.18564	3.4411	7.41729	4.84627	3.87658	5.8191	8.40535	5.65623	5.35217	8.63151	5.57334	2.72935	5.52026
Srgap2	Srgap2;chr1:133181827-133423938	OPC	32	10.4598	4.74929	11.8583	5.28271	3.09644	4.55798	3.15179	5.0468	2.58593	3.31861	2.60796	3.35963	2.32703	2.95534	2.698	2.85367	2.44425	3.22618	3.23088
Erf	Erf;chr7:26027578-26035777	OPC	33	9.57585	9.42356	10.7445	10.3473	4.52784	4.84434	6.07627	4.4256	5.35285	5.78552	6.98678	5.94362	6.11386	5.48359	6.27037	7.63512	6.48942	6.31052	5.82596
Acadl	Acadl;chr1:66877426-66909841	OPC	34	14.0905	28.6997	16.9477	32.1251	11.4152	12.0616	10.2581	12.1456	12.0865	14.6137	7.61093	11.8417	20.0187	19.2102	15.3576	17.9232	9.95905	16.2795	6.6899
Sc4mol	Sc4mol;chr8:67196941-67212375	OPC	35	71.1435	61.0106	71.2918	73.3264	31.919	32.5012	44.2882	30.8214	48.5816	61.9568	79.6409	81.1551	52.4027	60.5845	43.7091	63.3701	52.8696	52.1956	48.4863
Hes5	Hes5;chr4:154335031-154336480	OPC	36	83.8726	109.341	105.018	109.511	59.3017	25.3466	93.3662	30.3992	49.4695	20.2039	47.7152	33.6348	43.14	12.4299	50.843	13.8868	50.0069	3.4298	4.73412
Il1rap	Il1rap;chr16:26581790-26725233	OPC	37	14.1424	17.2457	16.4978	25.0128	8.14953	7.92972	13.7446	7.60292	6.33131	7.74499	11.3861	12.0588	6.3559	6.4373	6.76445	11.3483	10.6684	8.95259	5.61923
Gpr56	Gpr56;chr8:97501008-97538108	OPC	38	36.2167	39.9799	45.5478	54.5548	21.4534	18.6789	26.6676	23.9261	20.66	16.4148	19.5237	22.9527	21.516	18.5728	26.1853	26.0952	17.3002	14.7371	9.01864
Clic1	Clic1;chr17:35187187-35195664	OPC	39	42.9583	23.9348	34.5034	27.2915	16.9342	25.3085	5.59188	18.6929	17.0295	21.2935	7.08201	16.6185	16.8803	20.0626	9.95682	18.8335	26.6932	31.0563	16.7246
Itga6	Itga6;chr2:71625139-71694815	OPC	40	25.6632	17.633	20.5947	13.6086	12.5295	10.052	7.96787	9.61107	12.5288	9.97283	8.47121	10.3703	13.5093	11.2808	9.5301	10.0158	7.75359	16.9329	5.22223
Bmp7	Bmp7;chr2:172695188-172765794	OPC	41	18.3088	5.96053	16.1984	2.65828	7.27234	5.0709	4.30918	5.71402	5.04665	5.12079	3.99107	4.46098	3.5467	2.63914	1.69385	1.50923	1.68497	1.43475	7.21275
Nr2f1	Nr2f1;chr13:78328235-78338243	OPC	42	20.7583	21.2094	17.2152	26.6302	11.3525	11.785	9.59768	11.7979	12.4483	9.71889	8.27003	10.0142	10.6231	8.90052	8.14322	9.95789	10.2298	11.174	6.87022
Fam181b	Fam181b;chr7:100228388-100230231	OPC	43	65.3092	38.1713	63.4466	44.9764	30.052	23.8471	30.0603	26.5355	32.9638	21.9234	21.034	28.1376	33.7896	18.6653	23.4262	30.4819	20.9185	17.927	18.6093
Golm1	Golm1;chr13:59736356-59777145	OPC	44	22.3391	10.7462	23.2305	10.7474	8.82344	8.6128	8.25539	9.31527	6.39768	7.4189	6.15949	6.39182	4.97534	5.63637	5.06996	5.71668	5.98115	7.66136	5.11614
Ncan	Ncan;chr8:72616983-72644743	OPC	45	66.6993	97.4403	57.1484	73.6139	41.3941	36.1211	43.6349	33.5489	39.1826	27.5846	38.4902	24.7471	34.7957	26.7217	44.1609	22.5817	31.0973	18.0642	16.5326
Mllt4	Mllt4;chr17:13897547-14042801	OPC	46	8.98016	4.75345	8.47858	5.03961	3.62772	3.4952	3.29384	3.88007	2.8328	2.82394	2.76524	3.12895	2.55498	2.98667	2.28023	2.90491	4.18496	3.59821	2.42387
Tbc1d1	Tbc1d1;chr5:64551449-64742725	OPC	47	12.4573	3.46972	10.7518	4.12312	3.76532	4.28294	3.21303	5.00863	3.36721	3.36619	3.02666	4.01626	2.72378	3.10483	2.57148	3.241	2.59792	2.92836	3.74556
Jag1	Jag1;chr2:136907186-136942256	OPC	48	9.12794	3.34103	6.82688	2.64262	3.79891	2.05745	2.48853	3.27367	3.10411	1.53056	1.73684	1.55576	2.81278	0.988351	0.97328	1.08054	1.95473	1.29021	1.86564
6530418L21Rik	6530418L21Rik;chr3:105507516-105523760	OPC	49	41.7586	18.1949	43.0343	13.07	15.7559	14.0449	17.4209	14.402	14.0458	8.81858	13.1433	10.5875	9.75485	5.68383	8.20349	6.35275	13.5108	5.11974	16.1214
Sall3	Sall3;chr18:81163112-81183317	OPC	50	11.6547	5.46405	9.69191	5.20388	4.83945	4.5339	3.83612	3.91284	3.37623	3.04982	2.77942	2.37801	2.69634	2.29945	2.57455	2.17177	3.2391	2.88898	3.946
Zyx	Zyx;chr6:42299826-42308394	OPC	51	7.80164	4.24288	6.82549	4.47164	3.19212	3.29973	3.01384	3.02893	3.48368	3.32451	3.26803	2.96131	3.85163	3.83661	3.74565	2.72153	4.6513	3.72218	2.36589
Myo1b	Myo1b;chr1:51806609-51972818	OPC	52	9.54705	8.0875	13.5405	8.51481	5.25736	5.68394	4.29511	6.14681	3.25384	3.6303	2.19093	2.85794	2.11696	2.18983	3.06557	2.05748	5.56561	2.59483	3.95478
Trib2	Trib2;chr12:15798532-15823591	OPC	53	93.7195	63.5052	123.514	34.7118	44.6257	45.7152	50.0739	29.7393	39.1472	43.4174	39.0588	25.8972	28.0838	29.3902	22.4037	14.4453	29.0407	16.1217	28.1248
Rhbdf1	Rhbdf1;chr11:32109584-32122293	OPC	54	7.61008	7.5025	6.02298	10.3917	3.597	5.09269	3.41039	4.96872	3.00339	4.80981	2.47318	5.38936	3.16502	3.71998	1.74516	5.24871	2.08858	4.1481	1.79284
Igfbp2	Igfbp2;chr1:72871053-72899045	OPC	55	165.902	124.803	188.946	94.8604	61.9525	148.768	41.568	59.808	43.209	45.3803	55.0088	38.0753	30.1984	25.6035	22.0275	37.0036	35.0202	27.7789	6.8957
Fdft1	Fdft1;chr14:63763987-63796630	OPC	56	22.6667	20.0819	23.8384	20.7039	11.2007	10.7314	14.4716	11.0291	16.0124	20.3824	25.054	24.764	16.2228	19.4809	14.067	16.2214	16.2788	16.3051	16.7719
Camk2b	Camk2b;chr11:5869668-5965751	OPC	57	10.3857	5.06782	6.41092	5.23809	3.55309	4.40912	2.46438	4.3516	3.18011	3.55039	2.07273	4.17207	3.1166	2.40018	1.0027	3.13291	1.26866	1.86638	6.60206
Dhcr24	Dhcr24;chr4:106233642-106261718	OPC	58	22.93	13.4782	27.3528	14.4704	8.64343	10.0019	13.0909	11.0179	11.3249	13.5554	20.6581	24.2997	14.1228	14.7773	14.3502	18.9075	15.7151	13.7513	12.3815
Cdc25b	Cdc25b;chr2:131012683-131024247	OPC	59	9.86219	4.76972	14.7452	6.12746	4.14473	4.72304	5.07648	5.53241	3.53988	4.18866	4.4409	3.39063	2.26845	3.03127	4.51596	3.92726	5.24664	2.00785	6.89993
Dnmt1	Dnmt1;chr9:20711649-20764332	OPC	60	33.5885	10.7034	37.6832	13.6006	10.9081	12.7217	10.3965	18.5621	10.1356	11.1301	10.1322	13.0793	8.8402	9.52802	10.2154	9.78449	9.77308	6.47715	16.4341
Mmp15	Mmp15;chr8:97876236-97898193	OPC	61	57.6086	16.4102	62.6792	19.827	17.7386	22.675	13.8937	31.9238	14.3621	16.2076	11.6714	19.063	11.3559	13.0594	9.95383	12.3833	9.61341	10.6595	39.1872
Maged2	Maged2;chrX:147240963-147248882	OPC	62	43.3593	57.5879	35.3013	92.2364	32.0191	37.7665	24.5665	32.8312	26.8089	28.5121	21.747	26.2621	25.0558	21.8509	16.0001	25.2732	12.356	33.5489	9.63856
Rhoq	Rhoq;chr17:87362450-87399409	OPC	63	28.5858	20.0611	32.506	24.4929	14.0039	16.4307	13.1158	15.5209	13.8315	13.3007	15.9928	12.1368	15.6341	13.8951	15.1861	12.7684	14.1221	13.696	8.21002
Zfp467	Zfp467;chr6:48377690-48395824	OPC	64	5.6669	7.44619	6.3593	6.25573	2.75151	3.46401	4.05821	4.12153	3.58486	3.81548	3.06702	3.67717	2.69669	3.32117	3.56036	3.82038	3.42784	2.04536	4.15947
Slc7a5	Slc7a5;chr8:124405045-124431586	OPC	65	18.1388	10.8748	20.176	16.1408	6.45065	6.93881	13.1346	10.0357	8.45844	6.18006	8.99077	8.4489	7.87693	7.12481	9.96046	7.1858	8.30161	5.77825	8.34356
Mcm7	Mcm7;chr5:138605816-138613090	OPC	66	14.4079	6.17988	19.0565	8.14989	5.91236	7.13644	5.81577	7.98804	5.56087	7.55436	6.05477	6.56514	4.08026	4.88621	5.51209	4.62334	5.80476	3.88614	11.5324
Maz	Maz;chr7:134165650-134169993	OPC	67	35.8575	22.6366	41.4576	24.4407	16.7209	15.7333	18.3825	19.1286	16.1339	19.7641	19.3508	16.3222	18.7702	21.0556	22.687	19.5434	22.5624	15.9369	22.1618
Cdo1	Cdo1;chr18:46872858-46887996	OPC	68	9.43493	18.7785	12.0555	27.6078	9.16059	5.97992	13.698	9.35256	6.48069	5.13185	10.7512	9.12497	5.32804	3.85985	5.14544	9.11612	14.1058	3.53739	3.68991
Cyp51	Cyp51;chr5:4080673-4104697	OPC	69	43.4772	38.1374	52.9006	46.7054	20.2633	23.4399	32.7729	25.4998	28.4945	38.5373	56.2275	54.0156	28.0248	34.6849	33.686	40.1454	40.6139	30.2949	33.4134
Zfp36l2	Zfp36l2;chr17:84583268-84587287	OPC	70	12.6174	14.8568	12.3229	19.3674	7.69423	9.1568	8.60408	8.0205	7.72441	8.1651	6.22919	6.7738	8.00187	6.87049	7.16619	7.54207	9.35517	7.34281	3.55833
Sept9	Sept9;chr11:117060974-117223639	OPC	71	67.1577	47.3335	68.3375	65.5655	34.4619	32.4243	25.2246	48.5637	31.0735	23.5842	19.7326	32.3829	24.3037	13.933	15.7726	32.6097	17.65	9.55834	12.0643
Sox9	Sox9;chr11:112643523-112649071	OPC	72	21.2502	16.9847	19.2929	25.401	10.3047	13.8164	13.1434	9.72769	8.1689	10.6077	4.94104	8.60933	6.17435	8.53653	8.09402	7.89137	7.6242	7.68797	4.52928
Ctnnd2	Ctnnd2;chr15:30102347-30959098	OPC	73	15.2447	12.4517	15.8274	15.3817	7.46539	7.88254	10.3356	7.79915	7.64581	7.5285	7.6951	6.24879	7.99522	8.96949	10.2028	9.46094	8.96581	10.4102	7.03271
Lmf2	Lmf2;chr15:89181434-89186090	OPC	74	4.77203	5.04939	7.09419	4.66156	2.3408	2.87497	3.22915	3.85504	3.71953	2.94283	2.54365	2.91751	3.16253	4.01717	3.57845	2.68832	3.67558	2.93332	3.53115
Tmpo	Tmpo;chr10:90610315-90634327	OPC	75	86.6888	31.4089	111.557	37.1394	32.0712	41.642	33.7865	44.7949	29.0846	34.2176	29.2546	28.6383	24.6408	28.4126	32.7198	26.0674	34.4245	22.5958	49.9524
Agrn	Agrn;chr4:155539398-155571597	OPC	76	18.3367	25.1953	19.2493	28.3453	12.45	11.889	15.2002	12.4961	12.5356	10.5467	11.9293	12.2347	12.1493	12.4531	14.628	11.1921	12.5341	15.061	7.0105
Ptn	Ptn;chr6:36665662-36761361	OPC	77	158.395	225.236	123.248	285.126	138.329	111.05	96.8335	106.112	90.4964	83.8516	60.2605	84.5745	70.8626	49.7724	54.4731	61.1866	80.4751	44.155	45.1906
Snora64	Snora64;chr17:24857733-24857850	OPC	78	1296.44	1139.18	719.366	971.684	735.391	718.6	380.864	522.899	322.044	333.494	130.451	471.606	199.573	257.522	197.141	167.587	279.165	380.754	758.947
Rfc3	Rfc3;chr5:152445398-152453783	OPC	79	22.49	8.59518	29.5701	11.5477	9.9794	9.25958	10.0094	12.1248	7.0912	8.94247	6.9896	8.71871	6.93601	7.97249	7.79997	7.30391	10.9335	4.63387	13.6186
Sox11	Sox11;chr12:28019132-28027583	OPC	80	35.3202	19.051	35.1339	12.7176	17.2891	13.6302	13.491	14.729	15.2224	12.1023	8.53759	11.6426	11.8898	9.19365	7.59011	7.56598	14.0012	7.88695	15.6129
Lasp1	Lasp1;chr11:97660985-97700078	OPC	81	21.3761	15.5232	19.6974	17.0783	12.6561	10.458	8.51287	11.0673	12.5809	9.95298	7.28292	9.91105	12.5252	10.8689	7.46005	12.2327	7.7216	13.2714	6.26181
Fam102b	Fam102b;chr3:108773914-108830525	OPC	82	17.412	14.8985	15.4428	18.1814	10.7896	9.48659	8.63585	9.39697	11.7827	8.20194	7.53938	8.57252	12.0474	7.79974	7.8872	8.3752	8.28608	11.6026	6.62309
Vegfa	Vegfa;chr17:46153942-46169326	OPC	83	6.56422	6.97198	5.4246	8.49581	4.32237	4.88936	3.32758	3.46824	5.06031	4.66965	6.09222	4.3187	5.59697	6.64599	6.24413	6.48216	6.2799	3.97862	2.99086
Pou3f3	Pou3f3;chr1:42753990-42757054	OPC	84	35.9802	28.6052	37.8585	27.4968	20.9527	16.9236	18.3483	19.6482	16.9956	14.7976	10.0846	14.5629	15.451	11.8155	12.0766	13.2661	15.9072	11.8994	13.9019
Skap2	Skap2;chr6:51809163-51962548	OPC	85	48.7679	43.5227	69.7579	48.9809	26.7424	37.218	28.0355	32.2358	22.2738	25.7793	24.2831	18.5327	24.1183	23.9715	20.6636	23.8736	19.5251	35.6246	12.3945
Ier2	Ier2;chr8:87185229-87186751	OPC	86	6.04729	3.58211	7.16702	5.43405	3.36923	2.7155	3.8299	3.21123	2.9777	2.13081	2.54577	2.09097	2.10261	2.00732	3.54354	1.98575	1.39967	2.73047	3.00183
Plekho1	Plekho1;chr3:95792762-95799762	OPC	87	19.4324	10.2692	20.6062	8.5917	9.71909	8.91626	6.79719	9.40078	7.64578	6.39826	4.5736	6.01576	8.07901	4.84661	2.88303	6.30672	7.42175	6.78646	9.59676
Lrrfip1	Lrrfip1;chr1:92895303-93025521	OPC	88	36.9706	12.1104	31.574	13.3889	13.8176	12.9425	12.2805	16.5995	12.7876	12.6907	11.6605	10.9833	9.86811	9.19242	8.96104	7.89081	10.7076	10.1349	15.2518
Pros1	Pros1;chr16:62854159-62929166	OPC	89	7.19086	8.41319	9.58085	8.95925	4.09662	6.04318	3.29169	6.79447	3.92375	4.56433	2.22044	4.9104	4.41885	4.28884	3.00933	5.46806	2.29727	15.032	3.15382
Mfhas1	Mfhas1;chr8:36650851-36742503	OPC	90	4.29153	7.62796	5.27791	6.8768	3.20712	4.08819	4.54612	2.45409	3.43649	4.10174	2.96101	3.62626	3.34021	3.65538	3.16696	2.53441	2.82787	2.44324	2.35454
F2r	F2r;chr13:96371743-96388388	OPC	91	31.7629	24.0645	34.2005	20.9159	18.9897	15.5569	18.441	12.9179	17.8937	11.2207	10.3051	11.4339	16.3483	9.39562	12.4586	9.41825	13.6764	17.638	6.11121
Dclk2	Dclk2;chr3:86590071-86724806	OPC	92	18.2193	26.7196	20.1158	32.9491	12.3659	12.4839	13.8517	19.6684	12.7445	11.4942	8.94489	14.8717	10.597	7.08625	8.20886	10.4628	10.4287	8.73927	9.03408
Rab13	Rab13;chr3:90024738-90029885	OPC	93	5.16455	6.87256	6.71486	12.6144	3.8923	5.03945	4.82501	4.93088	2.76686	5.37711	2.92528	3.02747	2.7884	3.07881	3.45603	3.14004	3.3118	5.00054	1.9233
Npas3	Npas3;chr12:54349663-55173162	OPC	94	15.869	24.7052	21.6222	26.345	13.5279	12.4245	12.6644	14.5658	13.5295	11.7216	10.1551	12.321	10.8633	10.4147	9.0204	10.2611	10.2902	11.42	5.46588
Spsb4	Spsb4;chr9:96843900-96918774	OPC	95	9.84235	5.3684	13.8562	3.97062	5.15745	5.62987	4.46364	4.62082	4.37701	4.06943	4.0391	2.24631	4.49024	2.77389	2.42283	2.71069	4.37501	2.77379	4.25676
Snn	Snn;chr16:11066390-11075078	OPC	96	46.8172	55.968	49.1058	87.0335	35.4758	35.8164	34.2351	38.3483	41.3787	36.1821	30.3996	40.7225	42.6741	28.8656	36.3333	30.0091	38.9749	32.7066	18.046
Cd24a	Cd24a;chr10:43298974-43304071	OPC	97	75.4947	45.4403	61.4238	46.0169	45.9565	31.9972	28.898	30.9638	40.272	25.1447	13.8403	18.5282	32.6711	15.6851	15.5712	15.0143	36.8567	24.28	22.0324
Ephb3	Ephb3;chr16:21204867-21223377	OPC	98	5.68859	6.68851	5.15918	8.81638	4.30885	3.76042	4.29565	3.54477	3.30573	3.17515	2.16038	2.30811	2.8305	1.86012	2.3371	1.61178	3.18627	2.11616	2.72595
Ssbp3	Ssbp3;chr4:106584074-106722299	OPC	99	12.8375	8.8467	10.7061	11.2725	7.09783	7.09366	6.05114	6.16691	7.74166	5.50182	4.48488	5.0634	6.87731	6.26381	5.20465	6.30128	5.30851	6.39803	5.60641
Stom	Stom;chr2:35169509-35192529	OPC	100	7.52329	13.3369	6.59754	11.462	5.76515	6.9899	5.01731	5.78579	5.69325	6.025	4.74962	4.39872	7.0778	4.17042	3.62777	4.30905	4.12555	9.97561	2.5218
Fam59b	Fam59b;chr5:30431735-30444920	OPC	101	19.9529	19.8929	18.7509	19.4317	12.9919	9.47829	12.2049	12.6002	14.1454	9.0858	19.4319	14.9159	16.9665	10.8385	18.1957	13.9284	15.8435	11.9172	5.6502
Tmem229a	Tmem229a;chr6:24901140-24906125	OPC	102	15.0226	26.6647	14.041	35.2819	13.3273	13.6149	11.8605	16.6771	11.5165	13.2035	9.57119	11.617	14.2232	10.7565	13.9089	13.7358	7.30359	7.22908	5.25304
Tmem44	Tmem44;chr16:30511940-30550664	OPC	103	7.64851	4.40961	7.47274	3.62189	4.48593	2.98865	3.19693	3.46677	4.04144	2.8064	2.7475	3.12427	3.30152	2.26883	2.43363	2.34087	3.8782	2.87936	2.31037
Dchs1	Dchs1;chr7:112901502-112936064	OPC	104	6.2967	4.98455	4.70878	5.45401	3.45127	3.12418	3.89296	2.69749	3.40262	2.72339	2.16239	2.05281	3.21672	2.69917	2.46323	2.07781	3.3329	2.10611	2.42552
Ets1	Ets1;chr9:32503626-32565405	OPC	105	19.7678	13.4163	19.712	7.25802	10.3491	9.59612	6.62711	10.5016	9.85539	6.13681	3.57804	4.40977	5.51468	4.2053	4.94042	2.51615	6.17338	3.46673	9.98732
Fads1	Fads1;chr19:10257377-10271362	OPC	106	35.0793	51.2127	34.7732	51.4973	28.4749	27.7614	26.7411	23.4129	35.7479	31.7746	33.75	33.8571	38.0376	38.6475	35.7707	36.7868	32.2794	23.7866	21.1326
Ascl1	Ascl1;chr10:86953785-86956405	OPC	107	10.86	8.65471	13.1892	8.97803	5.7155	6.18067	7.98394	5.82019	5.50361	6.07717	5.37871	4.80524	4.69132	3.54253	5.20038	2.6854	5.84611	3.60808	5.54649
Nes	Nes;chr3:87775014-87784373	OPC	108	71.4962	23.3851	60.4421	23.7221	36.5512	25.4539	17.6383	31.0712	28.5755	16.4553	8.16894	23.2166	19.8854	12.951	6.98884	15.8399	15.3126	18.5165	26.1942
Nanos1	Nanos1;chr19:60831889-60835817	OPC	109	5.2291	5.06039	4.83744	8.23449	3.50507	3.62076	2.9325	4.39861	3.58819	4.11973	2.69317	3.66508	2.27692	2.00403	1.50327	2.53706	1.81535	2.58437	5.01719
Mast2	Mast2;chr4:115979366-116136788	OPC	110	10.3058	5.42553	11.2574	5.4636	4.80552	4.84944	4.69077	5.74076	5.68086	4.68668	3.64655	4.90338	3.93421	4.55009	3.30106	3.75759	3.2494	3.9333	5.22812
Fasn	Fasn;chr11:120667271-120685861	OPC	111	26.7668	17.29	22.0612	20.8642	11.4629	10.8029	14.5342	17.0418	14.0558	13.4699	16.0483	18.5376	14.8136	17.1437	15.2382	20.7147	11.9035	10.0194	13.2449
Arhgef40	Arhgef40;chr14:52604507-52625922	OPC	112	13.5388	13.784	12.0345	13.1465	7.57711	8.13699	8.07078	8.71921	8.65705	7.71915	4.87436	6.18386	6.84455	5.87204	5.34548	6.37689	6.61915	5.58632	5.23754
Src	Src;chr2:157250028-157297574	OPC	113	16.7146	16.0702	30.8479	23.1639	11.4735	13.4085	16.3628	12.4957	11.8702	10.7085	11.671	11.2008	10.1607	8.37083	11.2416	9.67647	9.63282	8.61505	10.144
Nfib	Nfib;chr4:81936076-82151212	OPC	114	20.7635	19.8002	16.7266	25.3789	15.7741	12.5907	10.5673	12.3376	13.4851	8.59367	7.32969	9.3129	11.5361	8.16277	9.14511	9.29003	10.6308	10.4393	6.02104
Donson	Donson;chr16:91679509-91688973	OPC	115	6.23021	3.53695	7.50342	2.95203	3.14158	3.2276	3.10561	3.11375	3.13517	3.28648	3.52691	2.81235	1.96194	2.54728	2.25999	2.53657	3.2854	2.87517	3.67812
Snora16a	Snora16a;chr4:131865379-131865515	OPC	116	47.4814	21.1735	43.1502	97.9115	19.8368	40.5939	24.9955	45.3454	0.3	0.3	33.8911	20.7927	0.3	16.7212	17.2833	0.3	31.1294	30.7485	19.4422
Nbl1	Nbl1;chr4:138638206-138648885	OPC	117	8.63054	10.817	8.57277	12.617	6.57068	6.36626	6.60927	5.79805	6.53699	6.2356	4.82465	5.01236	8.43943	5.99852	3.12165	6.61367	7.17752	10.8554	2.13215
Pold3	Pold3;chr7:107230622-107270010	OPC	118	6.47343	4.76449	12.1948	6.33294	3.42926	3.58073	5.35192	6.23238	3.82225	3.78868	4.34943	4.6102	3.07269	3.31857	3.78324	4.56335	4.69967	3.9979	4.95883
Mfge8	Mfge8;chr7:86278653-86293946	OPC	119	42.9813	121.418	33.8412	142.118	57.8898	64.85	51.9865	37.9364	35.0488	32.7322	25.7281	18.2965	29.1835	18.9031	23.7491	13.5328	41.8197	12.8654	14.8206
Glrx	Glrx;chr13:75977333-75987599	OPC	120	5.9233	6.90654	8.07114	11.5776	5.54416	5.05689	4.1466	5.55041	6.25804	6.68134	4.92352	7.49487	7.11531	7.86761	6.28334	8.77552	4.57056	5.89841	2.85623
Masp1	Masp1;chr16:23451857-23520663	OPC	121	7.22225	5.47996	7.29024	3.56718	4.23852	2.45094	5.84177	2.21915	3.586	2.26017	3.19724	2.4855	2.53966	1.2767	2.36464	1.8138	1.91932	1.02659	2.42111
Dclk1	Dclk1;chr3:55046447-55342990	OPC	122	42.2545	66.2784	32.2279	71.3942	35.6934	35.804	25.8411	36.0246	37.9869	28.1543	20.233	32.2113	31.5034	20.0451	16.8942	21.9226	17.7653	28.2283	21.8325
Etaa1	Etaa1;chr11:17838751-17853878	OPC	123	5.32361	3.32176	5.88464	5.58159	3.35894	2.89338	3.07532	3.32048	2.48155	2.97732	2.18942	2.56634	2.36713	2.41095	2.51757	2.59366	2.381	2.31695	3.47551
Btg1	Btg1;chr10:96079634-96085445	OPC	124	7.32356	4.91213	5.67256	6.4956	4.34461	4.8492	3.14176	3.01189	4.65229	3.50149	3.23083	3.42925	4.1991	2.52873	3.96157	2.90961	5.75729	3.4348	3.62204
Hpcal1	Hpcal1;chr12:17697619-17798732	OPC	125	9.19654	5.01179	4.3834	1.59708	4.30859	4.1541	1.23907	3.03696	2.12707	2.95272	1.12357	1.63248	1.42244	1.55927	0.989669	0.850776	1.41223	1.3369	4.92121
Astn1	Astn1;chr1:160292434-160621917	OPC	126	31.2457	32.5439	25.8813	33.2557	20.8788	17.1764	18.0357	21.5127	23.2393	17.4543	15.8225	21.4159	22.948	19.3411	17.6025	17.7207	15.3772	20.187	9.37603
Rftn2	Rftn2;chr1:55227003-55283626	OPC	127	10.9192	13.0656	15.0919	14.2358	8.07979	7.15509	11.64	6.80758	7.78391	6.6493	9.11168	6.90464	6.73211	4.58855	8.1216	5.04287	10.5101	5.27536	4.70629
Lims1	Lims1;chr10:57786213-57887439	OPC	128	45.7547	29.7877	53.5616	29.4605	25.614	27.5265	23.4704	23.7272	28.1702	30.2959	26.9701	27.0173	26.5235	27.0165	23.8589	22.6463	25.276	29.5675	21.8272
Egfr	Egfr;chr11:16652205-16813910	OPC	129	30.565	12.8171	17.3472	22.9999	16.3433	13.0695	8.84831	14.8048	14.7488	6.70536	3.59553	5.63804	12.3831	6.14706	4.25584	6.45568	4.47833	7.05994	1.92633
Sept6	Sept6;chrX:34451266-34529690	OPC	130	7.68856	4.64771	8.24099	6.32935	5.0491	3.83492	3.67562	4.54512	3.59542	3.02488	2.27977	2.40299	2.78414	2.05144	2.45368	2.03731	1.10005	2.31288	3.39884
Zfp319	Zfp319;chr8:97850035-97855850	OPC	131	6.65205	5.028	4.68477	4.62773	2.97123	3.56142	3.84969	2.97556	3.97969	3.24149	3.23917	3.37566	3.743	3.04513	3.40517	3.30665	3.04209	2.43807	3.471
Cbfb	Cbfb;chr8:107694573-107741888	OPC	132	44.8626	25.6417	44.7923	26.7958	22.3753	23.0925	22.1	22.857	24.8701	23.5304	38.8409	25.1181	24.1879	28.1795	25.7494	19.9318	23.6542	17.4205	18.8629
Nr2f6	Nr2f6;chr8:73898017-73905851	OPC	133	12.96	11.797	12.8227	12.6641	9.59064	7.34633	8.41395	6.6731	9.3998	9.97559	7.82953	8.06348	6.56454	10.2204	8.03629	10.518	8.01255	10.7879	4.594
Hip1	Hip1;chr5:135882387-136020992	OPC	134	44.5388	15.3938	45.0927	12.4913	19.3466	18.3104	15.3421	21.9702	17.7013	14.4107	13.2432	14.7306	14.3248	11.1392	9.22602	10.3011	11.6501	8.52903	24.7616
Ldha	Ldha;chr7:54101173-54110997	OPC	135	35.4968	39.2471	54.7525	50.4098	20.9051	29.3236	27.7995	36.9196	19.7933	25.3463	34.4053	24.191	18.429	20.0048	24.7392	24.3128	17.6817	36.3535	27.2147
Gldc	Gldc;chr19:30172936-30249908	OPC	136	12.3329	10.2718	14.2268	8.20105	7.39244	6.84854	8.58504	5.95567	7.94843	6.73258	6.36441	6.28787	7.19113	7.12009	6.89089	5.39322	4.56013	5.27378	4.2221
Psrc1	Psrc1;chr3:108186721-108191149	OPC	137	20.6351	6.61504	26.4005	6.91907	9.20337	11.3163	5.36723	12.8853	4.35061	7.03337	3.55383	5.94644	4.48421	4.9647	5.62857	4.84752	4.09505	3.99845	23.838
Vasp	Vasp;chr7:19842278-19857203	OPC	138	12.3667	11.3484	15.754	11.0267	8.47642	9.22106	7.17437	7.47355	8.39461	9.7678	7.40152	6.7467	8.64278	7.12956	6.36415	6.71572	9.11604	9.9484	5.77551
Dtnbp1	Dtnbp1;chr13:45017448-45097465	OPC	139	8.74304	8.87024	11.7732	9.78777	7.05492	5.81547	6.74147	5.5412	7.83106	7.37736	6.41296	7.76442	8.34795	6.88755	6.28057	8.28928	7.24555	7.96416	4.87217
Hdac5	Hdac5;chr11:102057060-102091486	OPC	140	12.3832	10.3192	10.2905	10.3047	7.96013	7.53929	6.39656	5.91366	8.20395	7.54036	6.83587	6.18024	7.44196	6.88608	5.80494	6.62433	7.3256	6.45464	5.71991
Ank2	Ank2;chr3:126624524-126701370	OPC	141	45.2763	40.4466	43.8977	39.8727	28.6569	28.731	19.6681	31.8714	31.2725	28.8206	20.8439	24.8177	34.1409	33.2855	23.7712	27.4377	16.5807	21.7924	20.7093
Wsb1	Wsb1;chr11:79052883-79068197	OPC	142	44.396	79.6763	46.7225	53.984	35.5831	32.8863	43.7388	32.5195	41.9773	37.2416	32.8701	30.7037	35.236	30.8638	29.5433	24.0474	28.7569	33.135	34.816
Vegfb	Vegfb;chr19:7056961-7062141	OPC	143	8.48583	11.8064	9.65517	9.84024	4.62743	5.67136	9.47299	5.88642	6.36466	8.60976	4.84175	5.92689	9.4652	11.0867	8.89357	7.67252	6.43347	5.03066	6.3527
Stim2	Stim2;chr5:54389761-54512296	OPC	144	10.2192	5.87325	12.9924	5.58381	5.88026	5.16314	5.05291	6.32914	5.40743	3.92702	4.6725	5.15267	4.46226	3.07578	4.14835	3.54699	4.83699	4.15939	4.34191
Celf2	Celf2;chr2:6460743-7317825	OPC	145	14.696	9.24003	13.4608	8.62134	8.3821	6.24057	7.88063	7.26804	8.60443	6.6004	6.24906	5.7296	7.12418	5.22178	5.5416	5.53524	5.01911	5.40303	6.79279
Itgav	Itgav;chr2:83564553-83647073	OPC	146	18.1809	16.4714	15.1464	10.3538	10.4092	10.5908	8.31951	9.62076	8.52495	8.23956	8.56181	6.93071	6.49216	7.26767	6.96542	5.94505	7.66689	11.6464	5.25149
Rasa3	Rasa3;chr8:13567217-13677587	OPC	147	46.835	31.6047	52.1662	23.4952	25.3673	26.0921	20.6825	27.6671	23.5096	22.7778	20.3358	22.9765	20.6868	17.5057	18.0952	17.1753	18.1357	12.8521	27.0188
Gm3219	Gm3219;chr14:35158240-35158844	OPC	148	10.6656	11.5936	10.8126	16.5408	8.28124	6.96666	6.00383	10.9523	10.1634	10.3454	7.10979	10.0684	8.67944	7.69688	6.5106	8.82221	8.76945	7.14706	5.64526
Tpm4	Tpm4;chr8:74659190-74677028	OPC	149	35.9361	19.9412	47.9038	13.6782	16.4201	22.6287	16.5466	20.9088	13.3713	20.2332	14.135	13.1099	13.6498	15.7502	12.0926	10.812	19.5503	30.1818	21.2485
Pknox1	Pknox1;chr17:31701717-31744638	OPC	150	7.19797	7.05025	9.2094	6.7835	5.11186	5.42469	4.24079	4.9318	5.18509	5.48165	3.89594	4.33756	4.43995	4.23265	3.40917	4.08292	4.39201	4.57677	3.51971
Dlgap3	Dlgap3;chr4:126846514-126914266	OPC	151	10.3739	7.09094	10.7311	4.67735	6.02331	5.20744	7.07753	3.12617	4.88026	3.91055	3.59134	3.18238	3.16897	2.90739	3.85307	3.97336	4.57055	2.54599	1.75031
Acot1	Acot1;chr12:85350451-85358619	OPC	152	21.542	48.3453	20.1908	78.5486	23.7099	31.3525	16.3102	38.6886	16.5589	14.442	8.84447	15.3593	17.3321	9.57842	12.2267	19.7144	6.66401	16.8151	1.96463
Tulp3	Tulp3;chr6:128271178-128305869	OPC	153	5.18961	4.97431	6.63553	5.24896	3.78577	3.98983	3.65485	2.969	3.91267	4.41987	4.47569	3.66035	3.81354	4.96261	4.16794	4.3988	3.95828	7.55983	1.81701
Rps6ka6	Rps6ka6;chrX:108501800-108651554	OPC	154	9.21096	6.4463	13.6523	6.30017	5.37181	6.79717	5.68255	5.40806	6.08024	5.54443	5.21277	4.34663	4.07014	4.40124	4.91866	3.13921	2.97266	2.7777	5.35421
Pgap1	Pgap1;chr1:54529843-54614528	OPC	155	17.3656	7.29759	15.7735	6.30653	8.2839	6.74131	6.30766	9.36659	7.05553	5.99806	7.02259	8.27658	5.48453	4.72158	5.08609	6.2077	5.87848	4.01629	7.83834
Tnfrsf1a	Tnfrsf1a;chr6:125299740-125312501	OPC	156	7.10611	6.44364	6.31424	5.6455	3.92333	4.76058	4.30615	3.77182	4.64303	5.20168	4.12482	4.99957	5.24105	6.96141	3.87018	5.98255	2.77817	5.07666	2.86178
Aif1l	Aif1l;chr2:31805822-31828962	OPC	157	25.8811	22.2555	31.6606	27.3076	17.3889	19.1699	12.9231	20.9587	10.8489	13.2783	6.22836	9.62906	8.0903	8.42774	7.88089	8.21501	12.3801	6.83666	12.2144
Btg2	Btg2;chr1:135971441-135975732	OPC	158	30.0504	57.4431	30.5059	45.7383	32.2663	25.9939	26.619	22.8145	24.5599	21.1214	13.8312	15.3701	21.8051	12.1849	15.7345	12.1691	32.5248	12.1737	18.3414
Cspg5	Cspg5;chr9:110146286-110165080	OPC	159	44.3624	43.6317	62.7007	48.3385	31.394	29.5116	34.8938	35.1945	33.5633	30.5608	25.2073	30.5583	27.1798	20.7874	25.0737	25.411	30.3268	18.2343	30.2284
Fam171a2	Fam171a2;chr11:102298295-102308977	OPC	160	11.0862	10.4057	10.1265	9.36933	7.95038	5.49274	7.00749	6.54081	8.04587	6.53117	5.62095	4.81822	7.16149	5.01662	5.23006	6.89199	3.60503	6.48646	4.02557
Ptpn9	Ptpn9;chr9:56842774-56910614	OPC	161	16.6485	9.3068	17.1857	8.38699	9.24779	8.75949	7.6592	8.34492	8.99324	7.83473	7.01157	9.05972	7.24639	6.81748	4.62844	5.43783	6.36479	5.46581	6.17172
Slc25a18	Slc25a18;chr6:120723785-120744000	OPC	162	24.2723	37.1746	18.7057	58.3154	26.4946	27.5456	15.4861	22.2635	18.1275	22.1455	14.3257	18.6262	15.5244	16.4036	12.0095	14.5228	13.0255	33.9505	5.92398
Tmsb4x	Tmsb4x;chrX:163645025-163647150	OPC	163	844.261	809.945	742.809	1178.08	545.758	585.254	574.304	668.414	483.625	570.951	683.969	520.849	399.798	401.692	363.439	495.54	436.867	746.303	229.709
Tcf3	Tcf3;chr10:79871909-79896398	OPC	164	15.1356	11.6227	17.9787	13.3845	8.79068	9.39427	10.3241	10.0825	9.20558	10.4839	8.39303	8.68786	8.6965	8.66416	9.19197	8.00601	10.6201	6.42088	10.2774
Lix1l	Lix1l;chr3:96405055-96429275	OPC	165	31.7651	37.8985	34.7515	41.6546	25.4362	23.5231	25.109	22.9861	23.8216	20.3215	18.2219	18.3193	19.4842	17.9417	19.3169	14.3458	23.0386	19.4203	15.0114
Vim	Vim;chr2:13495937-13504453	OPC	166	424.032	330.708	383.472	477.541	240.746	366.877	156.296	309.932	204.267	285.21	85.4858	211.553	198.2	245.663	77.1211	257.25	103.258	614.112	224.991
Hes6	Hes6;chr1:93308059-93309799	OPC	167	27.4961	33.163	31.0485	46.685	22.0597	23.075	23.8592	22.9867	23.5784	20.4196	22.5703	21.359	20.25	15.22	17.305	19.0037	26.3046	15.3966	15.0651
Casp3	Casp3;chr8:47702802-47724062	OPC	168	23.9319	17.6969	27.853	17.8285	16.5465	14.8919	13.082	13.5101	15.0822	13.178	13.2486	23.4498	17.3049	11.4393	9.40013	11.401	8.33095	11.6503	15.8298
Dbn1	Dbn1;chr13:55574788-55589437	OPC	169	27.6297	20.7467	23.68	18.6204	16.5823	14.649	11.1757	17.9248	14.9009	15.9991	10.3311	12.6529	15.3758	11.225	9.90727	14.369	11.3972	13.3029	14.4147
Fbxw7	Fbxw7;chr3:84619498-84783120	OPC	170	8.08304	6.07755	10.2785	5.94896	3.69745	4.8211	6.09789	5.61123	3.82528	4.57122	5.16256	4.04465	3.62555	3.02428	3.96427	4.28197	4.99179	4.08652	4.64244
Fnbp1l	Fnbp1l;chr3:122241636-122322585	OPC	171	15.5757	14.7273	14.4106	16.0017	12.079	9.60234	9.96648	8.86297	9.45704	7.98198	6.83679	7.73753	8.34289	6.42192	7.15654	6.82935	9.73966	8.14106	6.75061
Sdc3	Sdc3;chr4:130348451-130382233	OPC	172	42.6942	34.0111	42.4148	45.1019	27.8283	22.7205	31.3116	27.7513	27.1643	19.4408	19.7412	21.6623	19.9067	12.3525	14.0513	15.7487	14.5747	14.1269	15.2869
Cdh10	Cdh10;chr15:18750083-18943989	OPC	173	13.001	11.1171	12.7246	11.6038	8.79829	8.6711	7.57406	7.3363	7.82087	7.40631	9.39101	7.12165	7.32423	6.54808	5.66597	5.49572	5.68782	4.10614	3.86713
Gyg	Gyg;chr3:20021969-20054995	OPC	174	19.4577	27.3077	19.6088	35.0962	17.042	16.9699	16.4473	17.4152	20.3751	22.6457	21.1749	22.4793	21.3566	21.9733	17.3573	21.9022	14.7698	21.0522	11.3253
Amotl1	Amotl1;chr9:14346410-14419444	OPC	175	12.2724	7.16269	12.5994	6.67351	7.11737	6.63888	5.62804	6.53414	6.4843	6.44566	3.63522	5.93128	6.55646	6.13916	4.58717	7.12424	5.21583	15.3573	3.58442
Meis1	Meis1;chr11:18780430-18918972	OPC	176	18.5407	13.2543	15.1655	17.3394	12.7785	10.4945	7.5082	12.2774	8.4729	8.94581	5.74601	8.81432	9.27657	6.62745	5.21428	9.20855	4.82099	11.0934	5.03216
Mettl9	Mettl9;chr7:128177958-128220349	OPC	177	58.7593	46.9906	75.1163	50.4287	44.3293	36.0975	40.2236	34.7156	39.8343	37.3838	39.8303	33.11	36.6207	33.0362	36.0447	28.7379	36.0186	37.8476	31.4415
Mex3a	Mex3a;chr3:88336316-88345316	OPC	178	12.2392	11.865	11.3902	11.5176	8.7595	6.76603	7.93292	8.12256	8.83233	5.82566	6.70746	6.18843	7.35906	5.46736	6.16709	5.1279	8.95191	4.40586	6.57014
Lrfn4	Lrfn4;chr19:4611783-4615667	OPC	179	10.8891	12.1469	11.7084	15.6353	9.48959	7.18768	7.37177	9.80118	8.17994	7.94756	8.39625	8.65289	8.23891	6.73313	7.08868	8.07633	6.94852	8.75299	5.44462
Esrra	Esrra;chr19:6985466-6996298	OPC	180	10.7736	7.60837	13.4565	10.2275	6.81015	7.10092	6.98391	7.43597	6.43367	6.95011	6.03332	8.74422	7.87578	10.2236	6.97496	10.3826	5.50535	7.04903	5.90432
Men1	Men1;chr19:6334978-6340894	OPC	181	12.0414	12.3077	12.64	10.2844	6.85798	7.80932	9.41597	7.7628	6.83782	8.06566	9.98367	9.63547	7.70515	7.8024	8.33622	10.0018	7.9248	7.36804	5.64327
Heca	Heca;chr10:17620271-17667873	OPC	182	7.18595	7.54479	6.40573	5.88876	4.52332	4.92608	4.36487	4.40283	5.48317	5.40243	4.04924	3.84104	4.542	3.40771	3.20381	3.34582	4.51767	3.56029	5.17087
Msi2	Msi2;chr11:88152883-88579581	OPC	183	45.5448	33.2917	38.5479	52.2187	31.6165	23.3596	24.975	34.3917	29.8349	21.9043	19.3798	31.0566	27.2504	22.6849	22.3129	27.2474	18.42	28.6933	15.8198
Clasrp	Clasrp;chr7:20166391-20189817	OPC	184	11.9296	14.3582	13.7703	8.9805	7.49342	10.1115	6.63258	8.84616	7.95515	8.83336	8.9641	9.36489	7.94298	8.71476	8.71073	8.72443	9.67171	8.6285	5.7668
Lpcat1	Lpcat1;chr13:73604830-73651986	OPC	185	34.7863	50.6544	39.1999	55.7705	34.6984	27.0888	31.0847	28.9428	30.3809	21.2528	22.6905	20.4448	26.3709	15.8305	21.5913	15.6188	25.1776	17.9627	15.9814
Mpdu1	Mpdu1;chr11:69470205-69476144	OPC	186	33.9787	28.1192	37.2611	29.6495	23.8179	22.4226	19.4922	21.4262	20.1888	24.9802	27.0862	21.9912	20.8445	18.6479	23.0048	22.2597	21.5797	16.8326	15.9063
Plcb3	Plcb3;chr19:7028202-7044242	OPC	187	9.62329	9.89435	15.2315	8.50102	6.87198	7.23416	7.66811	7.4543	7.08998	7.61264	6.65254	6.28097	6.96134	5.69395	6.66469	5.36095	6.93607	4.04767	4.87845
Extl3	Extl3;chr14:65670895-65716943	OPC	188	11.751	13.2979	11.3979	14.1522	8.78798	9.13891	8.15043	8.12636	8.62746	8.48032	6.57365	7.08009	10.0528	8.46337	7.44224	7.40113	7.73171	9.44468	6.89173
Aldh1l2	Aldh1l2;chr10:82950191-82996885	OPC	189	8.24007	3.90344	10.437	3.37572	4.44619	3.70899	5.14254	4.27402	4.1413	3.7381	4.53824	4.02168	2.9526	3.01695	3.53127	2.78893	4.4055	4.38043	5.47535
Mapk7	Mapk7;chr11:61302313-61307705	OPC	190	11.8659	8.19424	12.7471	10.5357	6.04619	8.26809	6.96851	8.07553	5.35794	7.5063	6.80954	8.35395	4.69315	5.83548	5.11589	7.14011	5.72018	4.79942	5.5925
Bhlhe40	Bhlhe40;chr6:108610622-108616919	OPC	191	4.95102	6.85977	4.75966	6.9841	4.24407	4.56148	3.00423	4.14507	5.28825	5.04382	3.25416	4.48861	6.79569	5.86042	4.84902	5.33632	4.04702	5.5997	1.75185
Serpine2	Serpine2;chr1:79790895-79855240	OPC	192	598.019	510.597	492.491	518.611	357.392	440.02	310.092	331.581	295.323	313.39	196.56	253.003	231.846	198.244	139.074	181.208	201.153	181.901	183.598
Ccng2	Ccng2;chr5:93696598-93705257	OPC	193	23.3861	18.5749	20.5845	19.434	17.2767	14.2143	11.9107	12.3028	13.9283	11.1082	11.8709	11.6614	10.6067	8.76881	11.0891	9.64002	12.7676	9.79159	10.792
Hnrnpa0	Hnrnpa0;chr13:58227239-58229917	OPC	194	76.3219	62.3307	91.4431	54.5196	52.5764	39.6712	49.8986	51.4499	53.8242	39.8763	36.6621	42.3881	51.6687	43.7355	47.6616	42.4881	41.3562	39.0507	37.1623
Sf3a2	Sf3a2;chr10:80261479-80267667	OPC	195	6.06865	5.48483	6.32661	4.7476	2.85414	4.45201	3.86142	4.24151	3.45427	4.89426	3.99661	4.64267	4.11169	3.14247	3.66654	4.16301	4.73914	3.14273	5.08079
Fgd1	Fgd1;chrX:147481775-147523629	OPC	196	5.44937	5.90877	5.25335	5.48565	3.32317	3.49075	4.23825	4.00634	3.98757	4.18678	3.10046	3.14495	3.82857	3.3154	3.40359	3.49605	1.8616	3.00757	2.80017
Fus	Fus;chr7:135110992-135125545	OPC	197	7.86934	8.29953	6.95974	5.83201	5.38118	4.91262	5.14399	4.37458	5.38971	5.04989	5.34873	6.35206	5.11157	6.64331	6.50646	5.73062	7.20889	7.33008	6.81313
Schip1	Schip1;chr3:67868723-68430404	OPC	198	44.8293	34.5468	45.9538	37.5091	29.4496	29.8299	25.5097	26.6241	29.0762	26.6899	25.9969	24.7676	28.6507	22.7744	22.8207	26.8741	24.8623	44.9935	10.7614
Fmr1	Fmr1;chrX:65931729-65971136	OPC	199	26.6496	20.2611	29.7199	15.8779	14.3735	16.831	17.4255	14.6685	13.5381	13.5995	13.8844	10.7317	12.1579	10.927	10.3648	10.4435	9.58208	9.30707	12.2627
Pank1	Pank1;chr19:34885383-34953945	OPC	200	4.92707	5.56139	5.51245	6.51141	4.44384	3.87812	4.07287	3.0514	4.1929	4.60076	4.7732	4.55496	4.49606	4.6093	3.74146	4.4326	3.33176	2.99846	3.1594
1500010J02Rik	1500010J02Rik;chr11:68829412-68849975	OPC	201	6.63674	4.45069	8.07826	5.22007	4.59355	3.9674	3.33361	4.84999	4.10319	3.1443	3.21201	3.20705	3.07779	3.51394	2.99287	3.70835	2.61942	3.251	3.39065
Ptk7	Ptk7;chr17:46701399-46766453	OPC	202	7.36819	6.73204	8.297	7.05436	5.42313	4.28867	6.09098	4.42416	4.55224	3.96515	5.09484	4.63371	4.30617	4.04423	4.69148	3.15276	4.282	3.51947	3.46845
Gng2	Gng2;chr14:20691780-20796471	OPC	203	15.2822	7.86029	16.2873	9.71287	7.61645	6.62267	7.42591	12.1145	6.13002	7.77656	6.01801	11.1836	4.98252	5.00719	3.14219	6.17785	7.06721	8.0519	11.419
Spata24	Spata24;chr18:35816342-35821840	OPC	204	6.11208	4.97868	8.15773	6.63217	7.10295	2.82947	3.15865	4.7199	2.64113	4.41903	3.28649	4.17932	1.69318	1.91257	2.31732	2.75047	4.7589	4.31281	2.84098
Gab1	Gab1;chr8:83288332-83404378	OPC	205	19.3004	15.1529	15.2213	14.069	11.4849	10.2461	10.9072	11.3474	12.1767	8.77163	7.91723	13.6047	13.3358	9.66029	8.12572	10.6414	9.99519	12.6464	10.669
Ptprf	Ptprf;chr4:117880817-117964002	OPC	206	8.434	6.41019	7.27956	8.58228	5.61303	4.98746	5.3977	5.24651	5.55757	4.66894	4.35609	3.68327	6.32486	6.72839	7.01563	6.39265	4.16019	8.17696	2.92311
Stard3	Stard3;chr11:98219681-98242426	OPC	207	12.7531	10.6825	12.4446	11.6246	7.85396	6.90482	6.08924	12.0243	8.97557	8.31668	6.60242	10.369	7.22359	6.17823	6.15917	8.39628	5.34653	6.27598	4.47084
Hmgb3	Hmgb3;chrX:68809167-68813829	OPC	208	20.592	10.4675	22.5332	11.6962	10.9407	11.4794	9.62746	13.1858	8.58036	8.81996	7.6778	7.82873	8.01501	6.83186	7.73238	8.88519	6.7482	6.0995	9.96285
Cxadr	Cxadr;chr16:78301935-78360030	OPC	209	12.8182	6.88961	16.1868	6.87497	7.74385	6.92668	7.09071	7.89052	7.21046	6.51484	4.00047	5.69256	5.19816	3.53735	3.25282	4.13333	6.50942	5.36088	8.47335
Stk40	Stk40;chr4:125781200-125818273	OPC	210	6.09314	5.23853	6.84208	4.8356	4.00533	3.23591	4.7029	4.03777	4.4777	3.83901	4.66696	5.78241	4.72143	4.06334	3.24923	3.82078	3.6495	4.39274	2.53065
Tdrd7	Tdrd7;chr4:46000333-46047631	OPC	211	13.7197	14.6468	19.9126	10.593	7.56463	13.8218	9.22417	10.3126	8.55579	11.9204	7.30249	8.97216	6.83589	8.31035	5.45594	7.62084	5.09057	8.2811	6.40946
Mageh1	Mageh1;chrX:149470708-149472106	OPC	212	56.3988	40.7635	67.3531	34.453	34.6265	35.0121	39.3019	29.3947	33.8938	33.4683	36.4104	32.0765	30.3331	26.5306	27.923	26.2252	20.6918	29.2275	26.1818
Ap3s1	Ap3s1;chr18:46901570-46950480	OPC	213	10.8895	8.0961	11.9636	8.77191	6.81093	6.78563	6.99174	7.04539	7.06919	8.26975	6.75472	6.56346	6.93504	5.3403	5.72115	5.11459	5.66377	5.90446	5.72126
Zdhhc18	Zdhhc18;chr4:133162906-133189344	OPC	214	6.01004	7.01195	4.24217	7.07384	4.01743	3.40855	5.67265	3.8449	3.83771	4.19672	3.60028	3.9751	3.9441	4.15452	4.22546	3.72351	3.20489	3.81546	2.73101
Rrbp1	Rrbp1;chr2:143773130-143836999	OPC	215	11.3539	12.1732	12.5857	15.9669	10.1615	8.69168	8.64184	8.79912	9.68978	8.43613	9.38594	9.18416	9.98968	9.43083	9.37152	9.09881	6.59039	9.98213	3.35016
Fam19a5	Fam19a5;chr15:87374728-87589794	OPC	216	21.665	19.0922	18.2695	22.5449	15.9847	15.5947	11.4181	13.8495	17.2552	17.7261	11.9345	11.3775	16.2578	13.5445	11.6647	13.439	12.8633	14.4811	10.3507
Mex3d	Mex3d;chr10:79843099-79850396	OPC	217	9.23165	7.67579	9.01939	6.92311	6.313	6.57352	5.8011	4.28371	5.7863	5.97356	4.80542	6.59425	6.12119	5.28283	6.68602	4.94912	7.62485	6.00391	5.01976
Fbxl14	Fbxl14;chr6:119429685-119433904	OPC	218	9.42217	6.45339	9.67547	5.4403	5.49204	4.70518	6.45741	5.02163	5.78228	4.85539	4.64369	4.54649	5.48568	4.37614	3.9941	4.37737	5.36364	5.07916	6.16359
Prkacb	Prkacb;chr3:146392542-146475910	OPC	219	20.0384	20.1781	20.3901	23.6555	16.0296	13.5912	15.6373	13.8173	16.5657	14.0865	14.0297	15.3643	16.1977	13.7168	12.221	15.5497	13.3268	14.3047	8.98536
Ddah2	Ddah2;chr17:35195979-35199044	OPC	220	65.4823	53.9607	64.3528	50.9124	46.6675	42.6658	36.7559	38.7633	40.5555	43.1549	27.785	33.2331	46.0634	36.0743	30.2124	31.1995	44.3355	33.6725	44.2862
Homer3	Homer3;chr8:72806897-72818260	OPC	221	8.86408	8.73317	8.93868	7.63324	6.58659	6.83052	4.68733	5.93103	6.30476	5.652	6.00321	7.97102	6.90327	5.48609	6.41357	5.50046	6.65674	5.51493	5.85095
Fam49a	Fam49a;chr12:12268944-12383167	OPC	222	16.0059	12.7807	14.4307	13.1308	10.2142	11.3625	8.22545	9.95069	10.2485	9.17889	5.96533	5.92309	11.0293	7.1214	5.95813	7.25568	4.50301	8.71315	6.8518
Mboat7	Mboat7;chr7:3629390-3645127	OPC	223	7.25583	8.66801	7.68172	11.0203	6.74019	6.01881	5.9659	5.70722	6.66704	5.66499	5.16236	4.63303	7.67249	6.35269	6.18696	6.05002	6.31069	8.06974	2.26637
Khsrp	Khsrp;chr17:57160471-57170930	OPC	224	13.7859	10.9169	14.3602	10.562	8.01339	7.85838	10.4789	8.71465	7.70285	9.10148	8.80363	7.63183	8.37387	9.08932	9.72932	7.60517	9.86175	6.95608	9.854
Ptpra	Ptpra;chr2:130276013-130380036	OPC	225	34.0254	43.5936	38.4617	47.9206	31.0146	28.233	28.61	28.0494	31.3465	28.2093	26.7576	24.3812	30.6119	25.506	26.2685	27.4845	28.4467	27.2626	15.5218
AI837181	AI837181;chr19:5425143-5427316	OPC	226	8.4313	10.336	9.82921	9.79482	7.63281	7.65752	6.68558	5.18776	8.28505	8.19698	7.92121	7.57082	8.82039	7.07354	7.42382	6.60495	7.74721	8.428	3.81868
2900092D14Rik	2900092D14Rik;chr1:42757180-42760021	OPC	227	5.68789	4.85844	6.4149	5.56002	4.7102	3.26774	4.49932	3.46422	3.18533	2.40878	1.96436	2.65811	3.25548	2.01869	2.38612	2.0306	3.87454	2.50924	3.36278
Rap2c	Rap2c;chrX:48357090-48371195	OPC	228	11.8574	10.5969	8.85779	10.801	7.8907	7.00454	8.62447	6.30616	7.35119	7.67913	8.1166	10.0044	8.56693	7.56366	7.30808	7.58895	6.37945	7.32223	5.55433
Ttyh3	Ttyh3;chr5:141096531-141124985	OPC	229	18.9233	27.1939	18.7105	31.5908	15.8373	18.8722	16.645	16.9381	13.8654	14.9324	11.355	11.9852	12.3411	15.1169	14.358	12.7845	12.7328	12.5481	6.57772
Whsc1	Whsc1;chr5:34185760-34240615	OPC	230	36.8382	22.0167	38.4975	21.7526	21.648	19.5076	21.1907	22.0212	19.9254	19.3634	21.5506	19.3236	16.985	15.846	18.6686	16.4236	23.0364	15.242	22.7658
Rnf145	Rnf145;chr11:44332465-44379022	OPC	231	27.6049	21.8439	25.6899	28.9597	19.1027	15.4188	16.1813	23.0684	17.9105	14.5339	12.4182	17.9869	14.8619	10.7462	10.5575	13.7526	12.5653	12.3005	11.9125
Ing1	Ing1;chr8:11556065-11563250	OPC	232	12.0595	10.438	13.4597	8.34517	7.42428	8.54853	7.62185	7.80101	7.95818	9.07892	8.49763	8.65601	7.77925	7.12623	6.79155	8.0233	7.97744	7.00735	9.58867
Bai3	Bai3;chr1:25124320-25886552	OPC	233	13.9169	13.0534	13.8951	13.2468	9.77276	8.24737	10.2463	10.0864	8.57125	7.76826	8.92644	7.7722	6.68238	5.70787	7.4768	6.64765	7.30109	7.35072	6.99017
D11Wsu99e	D11Wsu99e;chr11:113522632-113545465	OPC	234	6.14298	5.45809	5.98961	6.01497	4.26833	4.84327	3.58958	4.04024	4.9636	4.70057	4.52641	5.17841	6.34791	4.92978	4.50072	5.43219	3.62751	4.17623	4.26733
Btbd3	Btbd3;chr2:138082319-138113158	OPC	235	5.68392	5.71841	6.43122	5.43898	4.56595	3.89435	3.70657	4.33951	4.85362	3.92322	4.6206	5.58437	4.85424	4.35099	5.01176	4.34429	4.14838	3.84308	3.29717
Jund	Jund;chr8:73221637-73224515	OPC	236	18.0045	18.3212	17.4763	20.3381	16.6562	12.5834	10.2208	13.1247	14.3553	13.8212	8.8574	13.0038	11.2841	10.7495	9.86243	11.6335	10.9748	11.93	13.2705
Rod1	Rod1;chr4:59484739-59562236	OPC	237	13.3308	10.306	15.7937	9.43817	9.22878	8.78519	7.9171	8.77808	8.86716	8.36069	7.79938	11.0052	8.1886	7.21761	7.62403	6.59556	8.97621	7.87656	7.77143
Tmem121	Tmem121;chr12:114424113-114427733	OPC	238	18.1338	17.1141	21.9106	9.6842	12.2877	13.2731	10.7624	11.1651	11.2817	11.7965	11.2872	8.19413	10.696	7.79557	7.63443	7.12379	7.66692	7.99334	8.78883
Pcbp2	Pcbp2;chr15:102301062-102330490	OPC	239	19.9058	15.4746	15.8165	16.3077	14.136	12.7813	9.21913	11.9203	13.7095	14.6214	11.2082	12.2851	12.637	17.3091	12.8859	14.4241	15.3047	11.033	16.3193
Tmem55b	Tmem55b;chr14:51545744-51550524	OPC	240	6.54477	6.93317	8.04726	5.68747	5.48614	4.84054	5.19315	3.85751	6.36267	5.24479	6.81497	6.36875	7.51427	5.49749	5.11169	5.47551	5.60934	4.77438	4.26817
Pcx	Pcx;chr19:4510471-4621752	OPC	241	9.91519	9.21194	6.5028	9.29418	6.1501	6.00578	5.99216	6.72869	5.23174	6.25485	5.27992	5.92309	6.39682	8.60604	6.02556	7.905	4.27788	7.81284	1.97339
Samd14	Samd14;chr11:94871192-94887401	OPC	242	9.75228	7.81856	7.59375	8.74423	6.85327	4.92784	6.69817	5.6821	7.17436	5.52109	4.64309	5.01198	5.36923	3.4215	4.53424	4.83953	4.98582	3.23862	4.76905
Tipin	Tipin;chr9:64129413-64152599	OPC	243	24.8852	10.4291	29.4718	11.1403	11.7457	12.6551	11.6619	18.1139	11.8699	12.3491	13.7158	13.3621	8.90112	8.84216	9.59275	10.3249	9.07485	7.63849	17.6109
Fam5b	Fam5b;chr1:160175399-160286391	OPC	244	25.8206	20.37	25.6604	15.3837	15.4395	14.8495	16.7207	15.4218	12.5625	12.6089	9.74994	12.4648	11.963	11.8856	10.3414	9.15172	13.956	12.091	6.62495
D930015E06Rik	D930015E06Rik;chr3:83702208-83844083	OPC	245	5.67299	4.57285	5.5861	4.4788	3.89478	3.27037	3.94346	3.42824	3.94635	2.48808	3.00782	3.18465	3.30543	2.38578	3.07545	2.80865	3.94635	3.12107	4.14088
Gab2	Gab2;chr7:104230260-104457461	OPC	246	6.63539	7.84283	5.84083	5.5512	4.14022	4.88435	5.16468	4.33166	5.6945	6.05435	4.62787	4.63444	5.05405	4.93259	4.01649	3.63584	5.84691	4.27291	5.04319
Sun2	Sun2;chr15:79554497-79572966	OPC	247	7.83117	6.54614	7.57433	7.81784	5.34481	5.24394	4.48031	6.2542	6.21908	5.41249	3.45253	6.53702	5.49769	5.68069	4.79707	6.25284	6.32328	5.41998	4.91543
Pgrmc1	Pgrmc1;chrX:34138219-34146074	OPC	248	49.7903	41.1827	56.0669	49.6383	39.0277	36.2496	31.3093	34.2961	39.0336	34.969	24.5428	40.8245	38.8208	30.3906	25.0026	37.0317	21.7074	33.9442	27.9629
Smarcd1	Smarcd1;chr15:99532717-99544426	OPC	249	14.6484	15.7085	17.5626	12.8548	9.05147	10.9902	12.8295	10.7353	10.0802	12.1436	11.6337	10.4195	10.9108	11.5873	10.8797	10.9908	12.8841	8.72103	11.4804
Map3k1	Map3k1;chr13:112536642-112599191	OPC	250	20.3105	12.593	23.2981	13.6777	13.9926	11.7715	10.4156	14.0011	12.5977	8.9121	6.62515	10.084	8.83482	6.49316	6.98398	6.77369	8.62901	5.76766	13.3938
Sephs1	Sephs1;chr2:4802609-4831602	OPC	251	18.5351	12.3808	22.1553	11.8305	11.8303	11.2236	11.4654	12.1859	10.981	11.7922	12.6229	9.61605	9.80431	9.16727	10.611	9.54164	10.6088	8.64759	10.3552
Gtpbp2	Gtpbp2;chr17:46297980-46306319	OPC	252	6.37016	5.52163	6.61841	4.91244	3.71041	4.11451	3.90721	5.13035	4.08279	3.87019	4.58245	3.44794	3.84252	4.02301	3.57873	4.44599	4.84006	4.1465	4.07726
Snora44	Snora44;chr4:131865867-131865984	OPC	253	1349.82	2032.64	1485.94	1995.99	1482.92	1177.45	1110.6	1171.76	737.396	273.724	757.095	537.118	651.32	557.499	499.616	798.717	754.561	1358.67	1133.43
BC005537	BC005537;chr13:24893525-24904768	OPC	254	23.1649	20.8146	24.0325	21.3944	15.1705	15.0385	18.8572	15.3325	18.1876	16.777	18.4198	15.0695	20.1007	21.4929	20.324	16.3372	20.4077	17.773	14.8494
Sept10	Sept10;chr10:58604374-58684595	OPC	255	14.5061	13.2466	16.2453	15.0339	10.0373	11.7996	9.51586	11.214	9.25098	11.0812	7.78412	7.94702	8.11235	9.05727	8.36453	7.1228	9.09341	8.25636	9.72807
Rgs12	Rgs12;chr5:35292096-35376242	OPC	256	12.7045	8.80971	8.66947	8.85634	8.25196	6.40665	6.22296	7.29343	6.28813	5.21349	4.20963	5.96932	5.58378	4.4138	4.78654	5.85893	5.2743	4.83349	7.06908
Mprip	Mprip;chr11:59475996-59594362	OPC	257	17.0011	20.0855	16.8254	18.5763	13.5555	14.6019	11.1916	12.9683	13.1845	13.387	8.83225	12.0147	12.717	11.8415	9.64751	11.9209	8.7563	15.1134	6.71138
Cdkal1	Cdkal1;chr13:29417174-29947457	OPC	258	7.11447	6.57305	7.84696	6.16924	4.24833	5.37735	5.5434	4.83426	6.34523	6.55269	5.7207	4.76729	5.99671	6.38611	6.06893	5.49066	6.38052	5.27051	5.08331
Msh6	Msh6;chr17:88374389-88390232	OPC	259	14.5174	9.021	19.3021	9.01843	9.78316	9.31355	8.003	10.3566	8.36804	9.44754	9.08409	8.55576	6.39564	7.20294	6.67174	6.54789	7.19693	6.05896	11.1265
Ctbp2	Ctbp2;chr7:140178693-140315166	OPC	260	14.2679	12.4185	14.7095	11.1259	9.95671	9.02784	10.0238	9.01198	9.77282	8.89796	6.19528	8.10453	8.94388	7.73554	7.27136	8.4175	9.01312	9.28088	7.48838
Fat1	Fat1;chr8:46035561-46137611	OPC	261	16.7136	13.8695	13.2586	14.0082	10.4133	10.325	9.60808	11.5761	9.95519	9.88008	9.39554	10.0166	10.6216	13.9287	12.0758	13.2127	7.52025	19.1137	5.76565
E130307A14Rik	E130307A14Rik;chr10:39341216-39451813	OPC	262	8.69946	8.96894	7.85612	7.86902	6.72206	7.03454	6.12004	4.33286	7.01443	6.62008	3.78471	5.764	4.74896	3.28465	4.28514	3.30253	5.6396	3.41823	4.71946
Abcg2	Abcg2;chr6:58546665-58642445	OPC	263	7.77861	6.9513	11.5704	7.94112	5.55738	6.16578	5.80957	7.2959	5.88519	5.75013	7.24728	4.33779	5.11083	5.10054	5.39624	4.91063	4.74149	6.14257	3.4561
Ski	Ski;chr4:154528183-154596644	OPC	264	10.5545	7.22393	8.14437	7.20397	6.72159	5.59057	5.92285	5.80594	6.43445	6.11379	5.37474	5.75217	7.56548	6.79023	6.17012	6.22331	4.66168	7.34965	4.21893
Nup188	Nup188;chr2:30141952-30199782	OPC	265	6.43183	5.30952	6.36266	4.51715	3.6474	3.94579	3.70546	5.14606	4.76675	4.01093	4.30255	3.82585	4.17321	3.64959	4.18024	3.99862	3.74267	3.4178	4.51392
Pou6f1	Pou6f1;chr15:100405748-100416796	OPC	266	8.47395	10.549	9.41364	8.3031	7.26274	6.76666	7.19176	5.50612	7.17789	7.98942	5.13421	4.47047	5.37698	6.39501	4.45882	4.47455	8.9241	4.67716	6.40177
Plxna1	Plxna1;chr6:89266307-89312607	OPC	267	7.21503	5.4763	6.00374	4.19201	4.4998	4.31422	3.75492	4.08563	4.35637	3.85448	3.12671	3.56617	4.48568	4.95518	4.53741	4.33139	3.13197	3.51876	3.91397
Acss1	Acss1;chr2:150443846-150493976	OPC	268	16.3308	30.3266	18.957	26.5031	18.1144	15.5674	22.3682	11.0217	17.786	15.3823	15.7399	11.8547	14.4936	10.2015	12.678	11.9184	14.5105	10.044	10.5867
Ppp1r35	Ppp1r35;chr5:138220145-138221335	OPC	269	18.9033	18.8051	18.8181	14.6511	12.2497	11.5385	17.0247	11.0193	13.21	16.5152	17.5502	14.3145	6.97607	13.1541	11.9093	11.3847	13.1295	11.6514	13.571
Tmem209	Tmem209;chr6:30431232-30459706	OPC	270	9.85272	8.85573	14.158	9.28377	7.2678	8.62662	5.74382	9.05944	6.75009	8.25245	6.05949	8.03743	7.63209	7.83555	6.67318	6.62552	6.74858	7.3965	6.73447
Ndufc2	Ndufc2;chr7:104548512-104556310	OPC	271	152.243	156.835	216.166	206.666	135.402	132.399	127.522	137.776	125.892	138.151	126.704	146.657	143.344	130.25	157.124	171.882	105.437	129.692	91.0071
Naa38	Naa38;chr6:18798634-18804052	OPC	272	46.3035	29.171	62.5391	26.8937	30.8109	30.3476	28.7545	30.4018	28.1968	29.6062	31.5363	27.2542	19.9608	23.9659	23.8892	21.2034	28.978	22.7692	32.9553
Tmem63b	Tmem63b;chr17:45797125-45823167	OPC	273	14.3011	16.0461	13.0133	14.8605	11.464	10.9077	11.3407	8.78882	12.5955	12.169	15.4009	12.1057	13.4783	12.7117	12.8833	11.2041	13.3111	10.3826	8.7195
Zbtb45	Zbtb45;chr7:13591014-13595149	OPC	274	5.61231	5.07641	5.24932	4.33055	4.12508	3.89869	4.06466	2.72769	4.35851	4.09937	3.30743	3.74683	3.69504	3.58127	3.13921	4.29154	2.83422	3.31443	3.02055
Cib2	Cib2;chr9:54393158-54407886	OPC	275	7.69208	5.1243	6.33711	9.18328	6.52842	3.3902	5.16361	5.63245	4.37744	5.03583	3.15772	5.1232	5.06464	4.20132	2.94733	3.7519	3.17074	2.63621	1.8745
Ccdc6	Ccdc6;chr10:69559868-69655948	OPC	276	9.86188	6.96497	8.69165	8.30136	5.96327	5.4664	6.33613	6.96209	5.36438	6.36458	5.76933	6.1779	5.1337	5.17834	4.87596	5.66894	4.89985	4.89071	4.74539
Sbk1	Sbk1;chr7:133416132-133438513	OPC	277	42.8407	45.8928	39.996	55.9921	40.2024	30.6433	35.9304	28.3641	38.7053	29.8125	31.2406	28.7219	32.961	25.8215	31.4905	24.8056	29.8063	19.3759	18.4207
Marveld1	Marveld1;chr19:42221878-42226193	OPC	278	7.39851	5.90168	6.46392	3.68711	4.36398	4.4875	4.71771	3.58795	3.67663	3.97258	3.43567	3.43011	3.64434	2.8076	3.75967	2.44039	2.95401	3.00739	2.80459
Atxn2l	Atxn2l;chr7:133635221-133646816	OPC	279	8.16083	6.41356	8.24798	7.53366	4.91045	5.3219	5.95786	6.04243	4.44554	5.76962	6.40295	5.48457	4.73446	6.71638	6.56948	7.39465	7.26391	5.26358	7.10814
Smc1a	Smc1a;chrX:148450970-148496516	OPC	280	30.486	20.5471	41.0069	19.4737	19.3399	21.4349	20.2527	20.7538	18.0136	19.9211	18.8201	18.3357	13.3047	15.6106	16.3559	14.7825	13.0018	14.3077	21.3304
Osbp	Osbp;chr19:12040333-12068604	OPC	281	10.1704	8.65633	10.1454	8.49134	6.94075	6.31055	8.10339	6.13228	7.40699	7.1596	6.42117	6.64575	7.04322	8.00438	6.5011	6.77099	6.8975	6.25186	5.10947
Cd276	Cd276;chr9:58372106-58388747	OPC	282	5.2204	4.96585	5.87845	4.56109	3.37603	3.78922	4.0964	3.89258	4.18619	4.06715	3.49982	3.58231	3.84087	3.48736	2.81029	3.72381	2.35342	2.28571	3.05749
Zeb1	Zeb1;chr18:5591857-5775466	OPC	283	43.6304	31.9046	52.0935	28.7755	27.7869	27.1137	34.638	25.3805	27.6566	24.0794	20.7571	21.4319	20.7287	17.4277	17.6198	16.2494	23.5334	16.2952	22.8833
Klhl23	Klhl23;chr2:69660426-69674708	OPC	284	13.3986	13.1972	17.8253	17.5117	11.165	10.3024	13.0569	11.0143	9.94961	9.94492	10.1187	9.77105	9.26351	8.06729	7.46874	8.34997	10.0932	7.71953	6.75023
Smad5	Smad5;chr13:56804370-56843739	OPC	285	20.542	18.9995	25.8105	16.8114	14.9052	14.5569	16.3568	14.6659	15.3573	12.5592	14.1008	14.1959	14.0149	12.1605	13.5091	12.1776	14.5505	14.0498	9.44291
Tubb2a-ps2	Tubb2a-ps2;chr12:11889001-11889705	OPC	286	150.663	131.453	180.109	120.663	105.738	79.5048	113.86	130.007	139.155	115.38	146.924	165.061	94.9975	94.359	92.5934	93.0502	96.6362	89.791	126.733
Pofut2	Pofut2;chr10:76722044-76732331	OPC	287	12.1501	9.58729	9.39634	11.0959	7.62896	8.30333	8.10178	7.06428	8.96099	8.89459	8.89583	9.08164	8.23864	9.14358	7.95649	10.0152	8.99942	11.2702	4.5375
Tmem198b	Tmem198b;chr10:128237091-128241426	OPC	288	9.30044	9.47016	10.0825	11.9513	7.7526	7.21083	6.50327	8.59209	8.13832	6.42561	5.18528	7.64835	7.96545	5.31733	5.85682	7.45215	5.88822	5.692	3.68973
Tmem176a	Tmem176a;chr6:48791481-48795363	OPC	289	19.6635	17.3259	22.3357	15.2948	10.1505	21.2035	11.6683	11.9596	7.5062	14.4917	12.703	8.55157	8.88504	11.1494	10.3381	8.95097	9.33668	15.0285	13.1504
Ppp2r2d	Ppp2r2d;chr7:146038068-146074739	OPC	290	16.3447	11.8368	18.1636	10.9025	10.8261	10.8558	10.5574	9.95305	10.3058	10.4506	10.3492	9.6621	9.06328	8.7901	8.4844	8.41656	11.1634	9.31077	9.69024
Pdcd7	Pdcd7;chr9:65193874-65207450	OPC	291	5.18403	5.60783	5.40979	5.07573	3.71831	3.48389	4.19805	4.29345	5.22863	4.14099	4.1499	4.65815	3.61338	3.02125	3.4162	3.14357	4.15482	2.59938	3.33102
Fbxo45	Fbxo45;chr16:32230197-32247111	OPC	292	8.8436	7.37232	9.72199	7.07796	5.09599	6.04409	6.51814	6.69833	6.32059	6.42085	5.99645	6.48949	5.86666	5.08858	5.09045	6.03559	6.8382	4.40847	5.28332
Rab11fip3	Rab11fip3;chr17:26125980-26206122	OPC	293	5.34838	5.71573	5.35692	7.04314	4.12175	3.99318	4.8851	4.32563	4.41656	4.85318	4.58091	4.2185	4.36202	4.53825	5.06471	4.33523	5.99461	4.5149	4.12136
Ctdsp1	Ctdsp1;chr1:74438182-74443859	OPC	294	9.0248	12.6637	9.48439	11.7246	7.64118	8.45462	7.90427	7.67854	9.71363	10.6134	8.88942	9.33677	9.448	9.82953	8.06289	9.06482	8.26085	10.9172	6.78208
Cs	Cs;chr10:127774887-127799535	OPC	295	58.8443	48.129	65.6318	46.1546	35.7158	45.3679	38.7028	41.8416	40.9687	43.1758	39.7271	46.2844	50.7884	52.3887	50.4254	53.936	35.3144	35.9359	29.5106
Xiap	Xiap;chrX:39421012-39462841	OPC	296	16.7261	15.317	18.0689	16.2022	12.8316	12.4421	11.9647	11.7586	12.5233	10.4862	10.8144	10.9751	11.1034	9.71624	10.5896	10.3613	8.49467	12.3738	8.04571
Phtf2	Phtf2;chr5:20264481-20387942	OPC	297	9.56126	6.44514	11.0078	5.03107	5.67686	6.20803	5.87334	5.9209	5.39348	5.8143	5.75709	4.40243	3.92273	3.93514	3.58645	3.65738	4.59421	3.24628	7.22243
Clip2	Clip2;chr5:134965255-135028304	OPC	298	14.1525	17.1329	15.4974	14.8539	11.5068	10.8553	12.0025	11.213	13.5721	12.2602	13.9639	13.4282	14.0989	10.144	11.0207	12.1144	11.4692	9.94305	9.56112
Dvl2	Dvl2;chr11:69814127-69823611	OPC	299	6.05224	6.12	5.75146	5.65069	5.06967	3.44264	4.4298	4.49124	3.79635	3.81488	3.19226	3.90577	3.97153	3.25753	3.73144	3.87387	3.57602	2.841	3.53462
Rock2	Rock2;chr12:16901783-16995080	OPC	300	13.3198	12.255	13.523	8.95439	8.73078	9.56064	8.54661	8.74041	8.89937	8.93552	7.13272	6.9194	7.57197	8.66546	6.54533	6.51068	6.93507	8.54552	6.28238
Pbx2	Pbx2;chr17:34729415-34734286	OPC	301	6.4066	5.71206	6.43357	6.80329	4.63198	4.3378	4.53071	5.2748	4.82498	4.70158	2.98096	5.2039	5.21877	3.83327	4.56824	5.17426	5.3415	4.84872	3.13701
Amz2	Amz2;chr11:109287259-109299462	OPC	302	14.6709	12.1718	17.0247	15.5787	10.93	11.7992	9.8801	11.4327	10.6654	10.7292	8.72831	10.8333	10.4363	8.60167	10.0114	10.2043	7.1656	10.7329	7.76736
Mark2	Mark2;chr19:7349885-7416334	OPC	303	5.90416	5.3635	4.57582	4.782	3.93936	3.65897	3.59856	4.10761	4.20575	3.93976	4.25332	4.67115	4.77403	5.10758	4.81373	4.09353	3.82565	4.53074	3.64598
Rp2h	Rp2h;chrX:19941733-19977475	OPC	304	9.83998	10.023	9.99746	9.80657	7.85534	7.33414	7.04922	7.21404	8.77454	7.83789	8.1825	6.54023	9.07197	6.71729	7.74024	7.15647	5.98717	8.42273	5.5886
Notch1	Notch1;chr2:26313421-26359342	OPC	305	15.5101	13.8588	14.9839	14.2656	10.6696	11.0647	12.1251	9.71764	9.04367	8.55201	6.55526	6.52285	8.77615	8.43015	7.89882	7.44957	9.65266	8.01714	5.79347
Wls	Wls;chr3:159502658-159598139	OPC	306	38.2737	39.8631	33.8196	47.0648	27.3385	36.49	23.95	30.5397	23.9427	29.3151	27.7403	25.6759	29.2574	29.157	23.8603	30.9723	31.795	44.04	13.8206
Als2	Als2;chr1:59219599-59294075	OPC	307	8.37376	6.18468	8.21224	7.09497	6.38695	4.90383	5.30431	5.63498	6.11021	5.41364	5.22686	5.95417	6.01972	4.64319	4.75497	5.81312	5.02555	4.7132	3.54194
Ckap4	Ckap4;chr10:83989049-83996633	OPC	308	11.0695	9.29053	10.6853	9.89342	6.63317	7.51888	8.98971	7.41952	8.27532	8.22384	7.67784	10.4043	6.85513	8.90046	6.85922	7.85889	9.42378	9.78384	5.66787
Rasa1	Rasa1;chr13:85354303-85429091	OPC	309	16.579	13.6034	14.8375	12.1365	11.7789	11.4331	9.6434	9.82103	11.0704	11.0825	8.78941	9.50744	10.146	8.80509	7.73492	9.14815	9.82507	8.42605	8.82952
Ccm2	Ccm2;chr11:6446889-6496764	OPC	310	14.6552	9.57148	16.339	12.7048	9.17231	10.7903	10.4111	9.42434	8.36651	9.32718	10.313	10.8583	8.42758	7.59848	7.32092	7.19094	9.10716	6.91799	8.22258
Tspan12	Tspan12;chr6:21721394-21802515	OPC	311	51.0074	52.6462	60.7882	68.6768	48.0873	40.7345	45.0404	40.331	43.0638	36.7715	35.6093	36.6079	36.5391	28.7902	39.3999	35.9303	42.1748	40.2042	24.6275
Rev3l	Rev3l;chr10:39451965-39595011	OPC	312	49.4698	32.214	54.2522	23.2834	31.7889	28.7491	26.0946	32.3423	27.0342	23.7126	19.0478	22.2503	16.2496	14.0939	14.4159	14.2031	20.2399	12.7008	30.671
Vps72	Vps72;chr3:94914963-94926973	OPC	313	14.0029	15.0126	15.935	15.7619	10.5959	11.0439	13.9071	9.85523	12.3188	10.1037	11.2028	9.37816	11.2065	10.8685	9.43643	7.38483	15.4201	8.6486	9.88522
Litaf	Litaf;chr16:10959365-10993214	OPC	314	18.1489	6.73824	19.0256	8.61706	10.172	9.88208	9.69633	9.54639	7.06317	8.26235	7.84668	6.146	6.36766	5.64388	7.50213	5.76804	7.40263	7.11304	16.453
Tet3	Tet3;chr6:83312367-83391672	OPC	315	6.04104	4.2743	4.88697	5.14294	3.74661	3.64417	3.97104	3.86033	4.71211	3.51589	4.37724	4.69976	4.74155	5.08949	4.85071	4.55601	5.48919	3.86126	4.81408
Zfp143	Zfp143;chr7:117205215-117238906	OPC	316	5.63434	5.11073	6.23687	5.0929	4.22176	3.61011	4.30396	4.38301	4.62767	4.70182	5.05328	5.10786	3.96812	3.38501	3.3276	4.41916	5.20825	3.64578	4.56464
Snapc2	Snapc2;chr8:4253101-4256220	OPC	317	10.9336	13.7897	21.4881	13.8108	10.2509	11.8076	11.1176	11.76	8.8617	10.2234	9.66579	9.94447	8.65368	10.1076	8.90734	9.10431	9.28233	10.7758	10.7301
Ube2e3	Ube2e3;chr2:78709203-78760740	OPC	318	53.4261	43.0106	55.3309	39.6225	39.2897	39.082	33.8406	31.1142	38.404	34.1718	27.2057	32.8168	35.8655	26.6717	30.2782	28.4962	35.3134	28.0344	35.5078
Smyd5	Smyd5;chr6:85381969-85396423	OPC	319	5.05458	3.28809	7.71825	4.58792	3.46057	3.25986	4.48276	4.27999	2.71147	3.14646	2.89651	2.62353	2.73048	2.07103	2.67327	2.56586	2.41636	3.01863	2.92234
Zfp384	Zfp384;chr6:124959255-124987888	OPC	320	5.44647	6.04859	5.60513	4.85189	4.44403	3.65772	3.9444	4.41536	3.2505	3.97015	3.46017	4.51186	4.38451	3.46114	3.38445	3.67731	4.49251	2.95291	3.4663
Agap2	Agap2;chr10:126515962-126530225	OPC	321	8.87998	9.22916	9.87838	6.91273	6.35074	5.44253	8.79514	5.59065	6.75028	4.83589	6.71126	4.22275	6.03243	4.27236	5.88771	5.53123	6.56882	3.74625	3.7483
2610002I17Rik	2610002I17Rik;chr9:110207695-110224606	OPC	322	5.61043	5.18671	8.1425	4.90967	4.51306	4.50522	4.26345	4.63296	4.28754	5.45473	4.94873	4.21553	3.84954	3.67713	4.625	3.70275	5.53071	3.88037	4.60187
Gnaq	Gnaq;chr19:16207320-16461943	OPC	323	16.6171	12.6309	16.5399	12.2412	10.4665	10.0561	11.9262	11.1812	11.957	10.2466	11.9732	12.3792	11.6121	10.4237	10.1542	11.7678	8.44041	12.7184	7.15794
Cep57	Cep57;chr9:13612231-13631551	OPC	324	11.2218	8.43242	12.782	8.48151	7.58352	7.35287	6.88516	8.96374	7.44209	7.21664	6.13795	6.78746	5.6525	6.34719	7.83433	6.64311	8.48999	4.24954	7.74244
Rab8b	Rab8b;chr9:66691470-66767512	OPC	325	32.1479	26.2681	38.1518	26.7267	26.4505	20.2785	25.619	20.4477	23.1062	16.8284	17.794	14.1662	16.3867	11.8213	15.3849	10.6525	15.8951	11.5286	17.3943
1600027N09Rik	1600027N09Rik;chr2:180316008-180320339	OPC	326	5.14012	4.39515	6.20177	6.1493	4.36525	4.9354	3.12998	4.04942	3.3275	4.16955	4.14946	3.18081	3.66461	3.15571	3.72632	3.54306	3.2448	3.55977	3.83785
Actb	Actb;chr5:143664794-143668403	OPC	327	1226.97	1032.37	1410.65	868.513	850.629	873.362	845.794	847.768	949.819	1076.21	1106.23	1038.54	1006.2	1090.03	1082.18	900.768	1014.68	1254.37	690.093
Kbtbd11	Kbtbd11;chr8:15011024-15033332	OPC	328	7.10363	9.23957	15.3173	9.90805	5.44934	7.29844	9.65644	8.92572	4.96995	5.96208	5.87685	7.66252	5.00767	5.35528	6.54255	6.91899	6.42552	6.41123	6.56642
Pkn2	Pkn2;chr3:142453865-142544968	OPC	329	11.8494	10.4581	14.837	9.80524	8.48851	8.72964	8.69758	9.50131	8.1713	8.9089	8.59344	9.06774	7.16029	7.17367	7.64449	8.79608	8.88919	7.4314	8.76041
Exosc10	Exosc10;chr4:147932535-147956509	OPC	330	14.0818	12.0139	16.086	12.1122	10.0146	10.8176	8.96394	11.1692	10.9676	11.7289	11.3702	12.7692	9.71633	9.78136	9.19836	10.8523	9.53014	8.76963	11.1295
Rbmxl1	Rbmxl1;chr8:81029167-81032827	OPC	331	21.4858	13.2569	30.5875	13.36	13.2877	15.0952	16.4102	14.6082	12.0571	15.4625	14.1765	13.9608	10.2159	10.7978	12.8788	11.5575	11.4831	9.43741	15.8835
Dmwd	Dmwd;chr7:19661548-19668124	OPC	332	15.9021	15.2365	13.4434	11.4943	11.3504	9.96222	11.3757	9.67181	15.9013	14.0666	13.603	11.8202	14.5611	13.7704	11.5294	12.0556	12.5682	12.3188	10.3613
Fut8	Fut8;chr12:78339090-78576983	OPC	333	17.7586	25.8132	14.8906	23.5286	14.6665	19.7168	14.2707	13.2855	12.0146	13.8397	10.6875	12.0673	10.7727	11.5159	8.65892	11.3738	10.7963	8.24706	5.28953
Mbd2	Mbd2;chr18:70727945-70785785	OPC	334	9.96597	10.8367	10.9419	10.9957	6.90625	8.03897	9.17621	8.1677	8.88967	10.1995	7.88497	9.13719	10.2521	10.9767	9.13529	9.44512	6.53345	10.739	7.55916
Zfp521	Zfp521;chr18:13845522-14131242	OPC	335	7.72892	5.89524	7.31242	7.37517	6.00057	4.97433	5.27978	5.1403	5.12581	5.02362	3.43823	4.50634	4.90698	3.79078	3.37853	3.78633	4.12717	4.04397	3.7015
Sin3a	Sin3a;chr9:56919846-56976175	OPC	336	7.5573	7.38288	8.20263	7.23967	5.43962	5.32313	5.54299	6.66079	5.94312	5.93646	6.29	6.00199	5.911	5.61531	5.31168	4.84231	6.86473	4.33295	5.84
Acd	Acd;chr8:108222058-108224995	OPC	337	11.0761	10.6738	10.3682	8.71642	6.3314	7.83994	7.23456	9.46172	7.17674	8.66904	8.59896	7.66489	4.62509	6.33905	7.0857	8.19438	7.80837	5.67909	6.96346
Ppp1r12a	Ppp1r12a;chr10:107599455-107714631	OPC	338	22.2801	17.4289	21.9384	14.282	15.7777	15.2064	12.8792	13.555	14.1735	12.8877	11.6989	10.9596	10.9866	10.5679	9.85984	11.0306	11.7349	10.7511	11.4215
Smarcc1	Smarcc1;chr9:110034527-110142682	OPC	339	19.2723	15.7602	22.8705	14.9885	12.4571	13.6216	13.9707	15.074	13.1233	12.4594	11.5353	12.5121	12.0204	10.5309	11.7336	9.62232	14.7119	9.47094	14.1627
Leprot	Leprot;chr4:101320387-101331963	OPC	340	13.6121	13.5832	19.647	13.372	11.3874	12.6401	9.58996	11.9198	11.3315	9.57946	10.3072	11.9471	9.59065	8.46416	8.59797	8.55797	7.56049	11.2665	7.08977
Rnf38	Rnf38;chr4:44139083-44181155	OPC	341	12.2473	11.272	9.80544	9.34501	7.95811	8.48017	8.92995	6.92092	7.75228	7.92789	9.53612	7.43922	8.72936	7.91429	8.03762	6.01608	6.69486	7.55491	8.26972
Trrap	Trrap;chr5:145529660-145620642	OPC	342	6.61353	5.7633	5.54079	5.92394	4.32176	4.57421	4.59306	4.55536	4.46898	4.06611	4.08336	3.85019	4.29835	5.20462	4.80961	4.8248	4.49839	3.922	3.7224
Ctdspl2	Ctdspl2;chr2:121782188-121839322	OPC	343	9.25277	8.03982	11.4078	7.30031	6.7121	6.67112	6.88854	6.98773	7.44547	6.40465	6.65913	5.96212	6.1604	5.74882	6.40966	5.34848	6.79935	5.60814	7.88707
Bmpr2	Bmpr2;chr1:59821480-59927703	OPC	344	13.6925	12.0275	10.3012	10.9324	9.91435	8.05677	9.47696	8.1198	9.5493	8.68049	8.50261	9.83638	8.86214	9.8865	8.16619	7.31014	6.61582	10.0361	5.35511
Emd	Emd;chrX:71500177-71503086	OPC	345	23.5813	15.8216	24.4259	15.6428	13.8579	15.3895	16.3302	14.678	14.0398	14.9878	12.7334	13.0125	13.6815	12.4446	10.7267	11.9777	10.6277	14.2548	15.1454
Apool	Apool;chrX:109425016-109486039	OPC	346	9.01661	7.65812	8.43068	7.98784	4.77125	6.33371	6.45289	7.54442	3.45429	6.41192	3.96366	5.89005	6.71091	6.59061	4.94762	6.03456	5.20725	6.87959	3.62027
Sall2	Sall2;chr14:52930851-52948345	OPC	347	23.0264	25.3744	24.2433	21.8706	19.8624	16.4064	14.8166	20.7059	18.0405	13.3159	10.1436	13.4391	19.1657	12.8303	12.0638	15.4184	9.59965	11.2521	8.03435
Traf3	Traf3;chr12:112404758-112505359	OPC	348	9.57435	6.47098	8.82174	5.4792	5.22702	6.04203	5.239	6.55221	5.75102	4.95133	4.22521	5.02456	5.20653	4.77478	4.19674	5.98371	3.84774	4.52222	3.77428
0610037L13Rik	0610037L13Rik;chr4:107562503-107570407	OPC	349	9.83461	10.1414	13.9068	11.0586	8.68497	7.91451	8.18	9.39933	9.28458	8.26714	7.93471	8.00665	7.60427	6.92319	7.58775	6.28624	5.62035	7.78613	5.13487
Slc25a5	Slc25a5;chrX:34335646-34338801	OPC	350	288.467	194.573	339.968	220.591	200.951	208.26	177.271	207.271	172.043	189.03	162.538	162.128	158	168.19	153.316	177.141	101.189	156.956	140.509
Ezh2	Ezh2;chr6:47480272-47545029	OPC	351	19.5493	11.4116	26.803	12.2768	10.3958	12.9289	14.6116	15.3418	8.67197	11.3772	11.7327	11.2926	7.27902	8.44185	11.3484	9.12642	14.0692	7.36542	14.6941
Erbb2ip	Erbb2ip;chr13:104608865-104710594	OPC	352	23.5042	24.0182	24.0749	25.7185	19.0357	16.9309	19.0352	19.0317	19.2061	16.7784	16.7013	19.0918	17.5879	16.8658	17.5052	19.5726	18.354	18.8263	9.3377
Gnb2	Gnb2;chr5:137969356-137974457	OPC	353	94.1367	71.054	93.5773	80.9191	63.2051	62.7539	62.2021	70.3332	67.4798	76.4274	75.9535	87.1852	79.5161	75.7916	67.5708	82.2627	71.2618	78.6019	58.9884
Ptov1	Ptov1;chr7:52118437-52125158	OPC	354	56.9169	53.7903	51.4673	58.1454	46.053	41.147	38.7678	41.7963	40.2322	40.456	38.3951	40.9423	36.7466	37.3019	40.8335	37.5247	38.5967	35.2765	32.069
Elavl2	Elavl2;chr4:90917456-91066675	OPC	355	6.53673	5.2056	6.09552	2.87128	3.99527	3.93096	4.31569	3.54356	3.84364	3.66529	2.75718	3.06398	2.45413	2.26613	2.71828	2.24217	3.26046	1.92681	4.93788
Swap70	Swap70;chr7:117365216-117427020	OPC	356	7.70177	6.02926	9.54544	7.66266	5.72953	6.0868	6.10058	5.66739	4.96817	5.66156	4.51234	4.06626	3.91636	3.72919	3.75362	4.23	4.65632	3.36358	4.77775
Tdp2	Tdp2;chr13:24923527-24934022	OPC	357	14.559	7.9092	14.3389	8.88163	7.91794	8.60466	8.42488	9.88623	8.18071	7.93071	6.37427	7.43802	6.62284	6.74205	6.25156	7.82281	7.42582	5.35651	8.61698
Anapc2	Anapc2;chr2:25127985-25141436	OPC	358	11.6706	12.1481	10.7998	11.714	9.45898	8.29404	9.17077	8.40685	8.73419	9.31435	8.2159	10.3911	10.7423	9.53766	7.70964	10.8304	8.45761	10.2358	8.06999
Sox2	Sox2;chr3:34548926-34551382	OPC	359	101.043	85.0756	91.2045	100.246	81.4394	65.6439	66.0119	74.9203	79.7276	62.698	79.8203	88.6443	83.7095	68.9794	70.3451	70.0122	76.7711	78.805	52.7363
Ireb2	Ireb2;chr9:54711561-54760341	OPC	360	13.1322	11.9041	12.4364	12.6645	9.56221	9.10234	10.4982	9.08403	9.81303	9.55601	10.1431	10.4693	9.14811	9.18508	9.7067	9.05346	11.8224	9.51118	8.47909
Usp21	Usp21;chr1:173212083-173218092	OPC	361	7.69841	8.88933	10.1228	8.97426	6.68878	6.27406	7.51713	6.75693	5.24668	6.73028	6.38117	7.05516	5.15167	5.77679	5.57263	6.38055	8.37994	4.79133	5.71202
Arl6ip6	Arl6ip6;chr2:53051117-53078255	OPC	362	14.4723	8.88227	17.6369	9.12898	8.70941	10.2282	10.3096	9.03847	8.30574	8.92586	7.53952	8.36467	7.98632	6.63632	6.79896	8.07583	8.66376	5.48909	11.0043
Esyt2	Esyt2;chr12:117519694-117611571	OPC	363	8.62929	8.9929	9.45529	7.24448	6.29473	6.93021	6.05668	6.94983	7.04347	6.89546	6.42255	7.34562	7.04418	6.67399	5.69498	6.78714	6.62594	6.58401	5.5499
Reps1	Reps1;chr10:17775745-17844961	OPC	364	10.0617	9.93257	9.71558	8.23658	7.76369	8.27782	6.57123	6.40023	7.83402	8.65298	7.66468	7.25984	6.67349	6.31666	7.93124	6.29112	7.44015	5.6793	6.49145
Kcnd2	Kcnd2;chr6:21166108-21679805	OPC	365	24.2932	31.3122	27.8487	24.6344	26.2353	15.9855	26.4154	14.062	23.4255	13.7124	14.2696	11.7031	15.0048	7.19925	14.2971	8.75103	16.4324	7.40892	11.4884
Chka	Chka;chr19:3851772-3894367	OPC	366	11.4293	11.8855	12.0821	15.6345	9.7487	10.1119	9.98708	9.19871	9.56601	10.4534	9.98335	9.40903	10.7435	10.4943	9.91745	11.6083	9.63666	9.59897	7.53964
Rab22a	Rab22a;chr2:173485345-173527683	OPC	367	10.0293	11.4934	11.5692	11.5408	9.1614	8.29317	9.21146	7.49463	8.94042	9.43129	10.3591	9.34762	9.66625	9.36748	8.58348	9.02544	7.10253	9.77266	5.61932
Nup210	Nup210;chr6:90963060-91066820	OPC	368	9.01617	6.14866	10.9666	5.10432	4.69311	5.73119	5.55222	7.95497	5.55258	5.39	5.71696	6.02213	4.70021	4.28024	4.86629	4.94742	4.33301	3.41672	7.19597
Baz1b	Baz1b;chr5:135663192-135721999	OPC	369	26.0614	17.9521	28.9405	15.1923	15.1222	16.7935	15.8073	19.825	15.8785	16.7655	16.7094	15.3526	13.9573	14.5752	13.8547	14.4873	17.9501	12.1099	16.397
Cbx5	Cbx5;chr15:103021976-103070247	OPC	370	89.3904	80.4931	111.054	84.4307	65.709	72.2249	73.5223	68.738	64.9304	69.2882	76.8832	59.4575	58.9736	57.179	62.151	52.2429	69.4916	55.1594	56.7223
Dcbld1	Dcbld1;chr10:51953424-52041183	OPC	371	5.25104	5.19621	6.02242	5.08388	3.81574	4.2984	4.70211	3.71568	3.31332	3.44655	3.79984	2.65161	2.05511	3.04786	3.31074	2.62723	2.92485	2.74894	3.51578
Stt3b	Stt3b;chr9:115151699-115219539	OPC	372	34.9338	31.0577	41.9712	35.583	24.4456	26.4829	28.0101	31.2277	23.9335	26.3765	25.6995	29.4795	22.5103	23.751	23.7354	25.1646	22.9013	26.2867	17.7137
Basp1	Basp1;chr15:25293031-25343519	OPC	373	132.859	90.3757	126.439	101.247	90.8359	72.163	85.883	97.2578	97.0433	74.7688	59.4643	78.336	69.8786	42.9085	44.4033	53.4819	60.3007	53.9341	76.2997
Pak2	Pak2;chr16:32017948-32079359	OPC	374	19.5203	19.6604	19.7971	16.8974	13.1695	14.8326	16.3854	13.8695	15.2195	15.4369	18.8042	15.5945	17.7931	17.489	16.628	15.7257	15.463	16.9402	9.60816
Gnai2	Gnai2;chr9:107516468-107537673	OPC	375	106.569	133.743	110.415	131.447	101.441	100.75	81.0647	87.3443	96.4181	92.6886	71.7003	76.1937	94.9899	73.7604	69.217	79.057	73.2376	112.545	44.9346
Tle1	Tle1;chr4:71778175-71861953	OPC	376	4.06665	4.06931	6.11426	7.44068	4.33192	2.84089	4.5971	4.90369	3.09165	1.89492	1.99161	3.69218	2.74628	1.33952	1.60846	2.75343	3.07759	1.56978	3.83537
Nfe2l1	Nfe2l1;chr11:96678727-96691282	OPC	377	16.6026	15.9621	15.881	20.4566	13.5432	13.109	12.0808	14.2398	15.6312	13.8169	14.492	17.5755	16.2814	15.6742	14.9756	17.6469	12.8052	20.8164	7.55766
Naa40	Naa40;chr19:7300157-7315712	OPC	378	11.5891	10.2041	12.366	10.7921	8.95182	8.40462	8.486	8.72087	8.55183	9.2107	8.87014	9.43827	7.97484	7.56062	7.264	9.55508	8.32038	8.43029	8.18697
Tlk1	Tlk1;chr2:70550464-70663537	OPC	379	7.1992	7.91556	10.2038	6.86419	5.35011	6.54527	7.5702	5.28186	6.00733	5.26887	5.23828	4.36726	4.55093	5.16323	5.10724	4.71856	7.30927	5.6043	4.38105
2610316D01Rik	2610316D01Rik;chr3:45084360-45182182	OPC	380	5.31989	7.54567	6.12903	6.02215	6.07415	4.48413	4.63122	4.05188	5.25143	4.5867	4.81542	6.32963	3.12647	2.69322	2.57691	3.32025	4.81157	2.55055	5.69792
Fam40a	Fam40a;chr3:107415449-107434628	OPC	381	16.2754	16.6127	20.4085	14.889	13.3261	12.1946	14.8248	12.1255	12.1695	14.036	12.3451	13.5995	11.273	10.8207	10.7999	10.5739	12.5844	9.48744	9.51221
Sdcbp	Sdcbp;chr4:6292826-6323269	OPC	382	53.8658	45.4532	53.8425	52.769	45.5725	40.1273	35.0659	37.8158	37.9798	35.9125	32.0133	39.4701	39.3386	31.0595	30.2737	34.5384	28.5557	39.8242	26.8671
Pcnxl3	Pcnxl3;chr19:5664634-5688908	OPC	383	5.02991	5.9202	5.57953	5.25274	3.64307	4.53794	3.8302	4.7721	4.53379	4.22081	3.56161	4.54192	4.32341	4.6436	3.95046	4.27327	3.42089	3.63755	3.12552
H2afv	H2afv;chr11:6327228-6344446	OPC	384	36.6802	25.6274	40.3322	35.4304	28.1391	27.2762	22.386	28.5829	25.7036	25.2031	16.7699	21.6572	16.9248	19.9905	19.105	20.4905	19.3794	21.0074	19.6033
Chsy1	Chsy1;chr7:73254400-73318684	OPC	385	14.7565	12.3211	13.1834	9.9255	9.62777	10.1542	10.8256	8.09232	7.94455	8.08516	7.67843	6.62756	7.04265	6.20281	6.76397	6.14455	7.4164	9.73191	4.394
Ptpn12	Ptpn12;chr5:20492462-20561615	OPC	386	12.6465	10.0568	10.8752	10.5697	8.4067	9.00631	7.41188	9.22425	9.79109	8.56987	7.05523	9.23992	8.00694	6.81911	5.8777	6.56323	7.81578	4.9425	6.88806
Irgq	Irgq;chr7:25315666-25323619	OPC	387	5.3499	7.2361	5.70792	5.88401	4.84207	4.34565	5.22855	4.24339	5.13647	4.52	5.27012	4.68862	5.72149	4.90464	5.88023	4.8263	6.76444	4.43494	3.31154
Zbtb22	Zbtb22;chr17:34053120-34056270	OPC	388	7.585	6.28422	8.45009	7.87312	6.26303	4.95473	5.98073	6.12289	5.45922	6.08135	5.75206	6.28715	4.60487	5.30558	4.58326	4.44251	5.38641	5.73028	3.48054
2700081O15Rik	2700081O15Rik;chr19:7492114-7500394	OPC	389	15.2291	16.3527	14.4004	14.3768	12.69	9.97447	13.1093	10.8553	13.6717	12.4185	10.5683	10.8197	11.9922	8.75138	8.71836	9.30702	10.7929	8.50525	9.0784
Smpd4	Smpd4;chr16:17619446-17644923	OPC	390	6.12294	5.18379	7.54814	4.81248	4.59104	4.39298	4.02058	5.27952	4.41835	4.87027	4.18375	4.05451	3.8685	3.5542	3.57561	4.36442	4.14374	3.87751	3.56324
Sec31a	Sec31a;chr5:100790667-100845253	OPC	391	10.2717	8.6945	10.3747	8.27086	7.19442	7.32636	7.42516	7.11395	8.04367	8.28422	9.45737	9.35481	8.60278	8.94704	8.48222	7.91917	8.0371	8.62119	6.63573
Dgat1	Dgat1;chr15:76332444-76342248	OPC	392	7.67314	9.20632	9.42631	8.83626	7.21146	6.28621	8.22908	5.42538	5.5253	7.94839	6.20023	6.98383	5.32758	5.22304	5.24892	6.10881	6.62997	5.9525	6.39071
Nfia	Nfia;chr4:97248633-97785567	OPC	393	15.9413	10.5184	11.7061	15.4258	11.4648	11.6839	8.3816	9.88887	9.82664	8.14084	6.05894	5.92365	9.9637	7.64998	6.91764	6.69042	6.02528	11.9055	5.36549
Ldb1	Ldb1;chr19:46107090-46119701	OPC	394	24.6751	28.6019	23.4987	22.6581	19.9244	18.6485	19.0684	19.233	22.1238	20.4665	19.1149	19.0898	17.9577	18.4781	16.6098	17.9706	17.7475	17.399	14.8633
Tubb2b	Tubb2b;chr13:34218876-34222223	OPC	395	225.917	181.127	204.357	181.215	162.067	126.405	148.63	175.932	190.768	162.951	182.797	229.973	159.305	125.258	104.17	145.635	117.536	111.075	153.929
B4galt2	B4galt2;chr4:117545604-117556081	OPC	396	14.9899	15.0881	15.496	13.9907	12.3068	10.3403	11.1753	12.2502	12.3938	13.9393	9.96437	11.6969	12.8157	8.64531	10.1974	12.2421	7.52867	8.81475	8.47363
Dcaf4	Dcaf4;chr12:84861415-84882942	OPC	397	4.71273	6.49304	6.70629	6.57181	5.43251	5.03532	3.86965	4.6318	4.666	6.38322	3.72916	5.36298	3.8368	3.57588	3.15062	4.60094	2.57959	4.24398	3.18256
Dpagt1	Dpagt1;chr9:44134927-44141683	OPC	398	5.7172	6.21166	6.18022	6.28673	5.60704	4.69912	4.91794	3.68314	5.38259	4.06115	4.45714	5.02294	4.56742	3.9899	4.8718	4.49671	3.22527	5.03168	3.51167
Hes1	Hes1;chr16:30065442-30067882	OPC	399	8.32913	7.39663	11.047	8.64458	8.2622	8.06632	5.28695	5.84248	5.9751	6.84186	2.3876	4.23965	5.01077	5.5397	3.40693	5.06731	2.97457	6.43873	1.83721
Suv39h1	Suv39h1;chrX:7638296-7651886	OPC	400	12.6812	7.61072	14.3085	6.93176	6.99914	8.83372	7.43303	8.93348	6.46486	8.06176	7.14658	7.55172	5.54835	6.17698	5.52444	5.46643	5.25334	4.79848	8.41806
Calm2	Calm2;chr17:87832740-87846275	OPC	401	135	66.4463	164.508	71.5149	73.193	90.6569	82.3936	92.9317	71.2041	82.2364	88.0042	73.3065	56.7675	69.0694	65.4469	63.8583	84.1871	66.8794	106.038
Cenpb	Cenpb;chr2:131003024-131005748	OPC	402	38.7812	35.3309	46.2586	36.8824	34.0704	27.4047	32.6671	27.7991	33.0563	32.684	30.5255	30.64	31.5603	24.1143	27.7794	31.9249	31.0069	29.4639	28.465
Patz1	Patz1;chr11:3189133-3209086	OPC	403	16.2122	14.9953	15.5665	14.9348	14.368	9.3028	12.7921	11.3995	12.5978	10.5674	11.3697	11.1719	12.2532	9.90432	11.3643	10.1932	12.4134	9.51782	9.94248
Fam171b	Fam171b;chr2:83652884-83721515	OPC	404	11.2268	10.2335	11.5159	9.25769	8.01332	8.42481	8.04862	8.29269	10.2256	9.13372	7.57918	9.30282	8.36362	7.69153	6.39309	6.52768	7.02313	4.29346	7.3649
Nap1l1	Nap1l1;chr10:110910247-110935206	OPC	405	24.7764	19.4436	28.3057	19.6228	18.5737	17.6835	16.8208	18.496	15.5275	18.1773	20.8228	16.6072	15.6511	16.5573	14.4696	15.6099	16.4048	12.7821	21.5037
Ahcyl2	Ahcyl2;chr6:29718442-29862310	OPC	406	12.1725	15.7912	12.3745	15.0955	10.7729	12.0757	8.76887	11.4512	13.2469	12.0936	10.3839	8.95454	13.974	13.4257	12.1501	11.2828	9.75996	11.9135	7.46592
Psip1	Psip1;chr4:83101584-83132294	OPC	407	46.0247	29.2372	48.5214	29.287	34.4343	28.9149	25.1412	30.4844	30.7406	29.2297	25.9637	27.381	27.9747	21.3273	21.7802	21.6471	23.8837	20.1293	30.5158
Dcaf15	Dcaf15;chr8:86620970-86628661	OPC	408	9.15741	5.87612	7.93905	7.27528	5.60545	6.97677	4.39439	6.54956	4.64193	4.91038	5.13985	7.11055	4.05382	4.39792	3.60659	5.04812	5.23925	4.15581	6.56062
Actl6a	Actl6a;chr3:32607467-32625893	OPC	409	25.8568	15.896	35.8125	15.0121	15.9342	18.1612	18.3087	19.695	15.3173	16.7813	17.541	18.0834	12.648	15.1437	13.4778	13.1536	18.4257	12.8803	19.4625
Hnrnpc	Hnrnpc;chr14:52693054-52723703	OPC	410	46.5258	45.3032	53.775	58.7122	38.9577	39.6322	40.7519	39.7922	39.5755	40.555	38.9943	43.6033	38.7938	36.4409	36.5912	38.367	39.3846	38.3019	34.8655
Pip4k2b	Pip4k2b;chr11:97576470-97606018	OPC	411	13.0482	10.9841	12.3114	10.4154	9.04502	8.44311	9.25456	9.68928	9.90212	9.67067	9.54488	10.1654	8.05283	8.68286	7.27691	9.32147	6.72004	8.0373	7.92714
Nras	Nras;chr3:102862207-102871837	OPC	412	28.3769	29.6269	35.7003	29.8108	23.9655	21.9086	26.5642	23.8396	24.0868	22.8318	28.2376	27.2335	25.5885	23.1798	24.1327	27.652	32.2168	28.6267	17.8063
Zfp277	Zfp277;chr12:41041632-41172377	OPC	413	6.483	10.4471	6.62031	8.84813	6.07639	7.0028	5.80838	6.36961	5.56206	7.84165	5.41154	5.57532	5.32986	5.89262	4.76785	5.1067	6.01684	5.26046	2.52843
Man2a2	Man2a2;chr7:87493982-87516261	OPC	414	12.3263	13.2307	12.4706	16.6155	10.0389	10.3142	11.2989	10.9539	9.68492	9.21598	13.0777	9.97947	10.6766	12.3242	14.2272	11.8971	9.93256	13.6584	4.588
Cenpc1	Cenpc1;chr5:86441049-86494608	OPC	415	9.7945	6.4807	14.1468	8.09566	6.55981	7.22481	6.84298	9.42573	7.31783	7.14358	7.10198	7.48636	5.30302	5.73583	6.4237	5.40094	7.64323	4.91016	8.71939
Zfp422	Zfp422;chr6:116574033-116578995	OPC	416	22.5982	19.0912	27.1762	17.5277	15.999	15.5793	17.8092	18.023	18.5537	15.606	13.9834	14.2504	13.7315	11.8728	13.7519	11.5483	17.3257	10.9415	12.6709
0610009O20Rik	0610009O20Rik;chr18:38409902-38422283	OPC	417	8.29299	9.48942	12.3068	11.5924	7.68211	8.07522	9.1384	7.63274	7.45091	7.89969	6.86669	8.13701	7.50119	8.57318	7.91959	7.32357	6.44909	7.56982	7.36149
Nudt8	Nudt8;chr19:4000579-4002102	OPC	418	5.75624	6.37203	5.77348	5.40043	4.20344	3.96491	6.00693	4.0278	4.9873	6.49637	4.9141	4.68777	3.9262	3.8658	3.33392	3.25954	4.48666	3.4571	4.56133
Surf1	Surf1;chr2:26768897-26772050	OPC	419	10.8673	14.2765	10.9521	15.8608	9.19888	9.49222	10.5771	11.3645	12.8942	13.8915	11.3281	11.7172	9.36845	8.80537	9.96255	10.8256	12.285	11.4019	8.4413
Cic	Cic;chr7:26067197-26079167	OPC	420	6.0287	5.00981	4.41717	5.63314	3.80508	4.00679	3.83316	4.84812	3.68527	4.43882	3.96624	3.92173	4.43251	5.13129	4.37265	5.51464	6.83143	4.49504	4.06325
Terf2	Terf2;chr8:109593301-109620445	OPC	421	6.92501	7.59816	8.53191	6.58671	5.797	5.66093	5.74776	6.00032	4.80552	5.56895	4.60653	4.59262	5.66137	4.49633	4.3595	5.21771	4.4008	3.92712	4.12996
Zfp41	Zfp41;chr15:75447114-75455725	OPC	422	11.5702	12.063	12.9926	10.8033	10.2585	9.52703	8.85685	8.51726	7.94438	9.49285	6.46563	7.29707	7.45022	7.33293	6.65389	8.09321	8.67932	7.4537	7.03655
Ifrd1	Ifrd1;chr12:40929715-40949776	OPC	423	23.6407	17.118	23.759	13.8366	12.6839	17.8348	17.6666	13.2215	12.9034	19.3025	14.4998	12.5448	11.2378	13.0601	11.473	10.9266	18.3165	11.9723	14.6757
Snrpc	Snrpc;chr17:27977031-27988912	OPC	424	14.6294	8.88601	19.4756	11.4882	8.57802	11.1901	12.1665	10.7624	7.86598	10.5383	8.23833	8.17529	7.30168	7.21692	8.23605	6.13146	11.3229	7.48482	7.00522
Eif2c1	Eif2c1;chr4:126112256-126145665	OPC	425	11.2034	11.7923	11.8456	13.0487	9.16018	8.11788	10.8176	9.47064	9.31717	7.49554	8.64017	9.43807	8.22079	6.75385	6.77107	7.20197	6.32146	5.82364	6.28648
Azin1	Azin1;chr15:38417184-38449021	OPC	426	37.1295	43.5176	44.7305	44.8757	35.2105	35.2769	35.8638	27.2351	32.1042	29.0391	30.1756	25.4214	30.3022	26.9135	29.3291	23.7542	24.0532	34.1598	17.7953
Pdha1	Pdha1;chrX:156560150-156576268	OPC	427	46.8525	47.8392	59.3037	56.4545	38.3622	45.2525	40.6648	40.954	39.2581	44.4728	40.5489	46.3943	45.325	47.1479	42.5245	52.9002	23.6508	50.6014	28.6379
Numa1	Numa1;chr7:109118356-109163473	OPC	428	17.0921	16.8813	18.0816	17.4279	13.1578	12.9411	14.0845	14.3848	12.7958	10.492	11.4001	9.64117	10.7007	9.30696	10.2165	10.0612	12.3132	9.40647	9.77076
Brd8	Brd8;chr18:34758268-34784464	OPC	429	13.5492	11.0801	15.96	10.5288	9.34385	9.94137	9.76552	11.1103	8.85424	10.0856	9.03866	8.77836	8.01554	7.70639	8.17416	8.3175	10.09	6.98233	10.7446
Pbx3	Pbx3;chr2:34027428-34227556	OPC	430	11.201	4.95254	9.17953	9.55593	7.14999	6.32216	7.32304	6.63667	5.37073	5.5154	5.09624	6.02079	5.38986	4.03593	4.41236	3.83652	5.14519	5.0406	5.60221
Tnpo1	Tnpo1;chr13:99612035-99696339	OPC	431	31.8489	28.9585	34.426	25.4955	24.9017	24.3306	23.2698	22.4361	23.0496	23.2452	20.0763	17.1011	18.4876	18.0964	17.5972	16.2879	22.6276	17.3628	19.7268
E2f6	E2f6;chr12:16817770-16833558	OPC	432	12.5244	11.8886	15.4816	13.5011	10.9364	10.0743	9.65968	11.3293	8.51943	10.7324	9.54164	10.0264	8.2494	9.65505	9.50535	10.1041	8.60113	6.65762	7.39919
Mrpl37	Mrpl37;chr4:106728478-106739471	OPC	433	13.0982	12.5746	15.5466	13.8839	9.71632	10.7713	11.5566	11.2998	10.2735	12.2401	11.5416	12.2121	12.087	13.4861	11.0968	14.9738	9.91044	12.8614	8.45275
Nrbp1	Nrbp1;chr5:31543290-31553935	OPC	434	22.7327	21.0014	25.8437	22.0644	17.6753	19.7066	16.3119	18.431	18.3588	16.901	16.2939	16.8215	14.3142	11.3702	14.0267	12.0538	15.9381	13.6273	10.9383
1110038B12Rik	1110038B12Rik;chr17:35087180-35089416	OPC	435	37.1603	53.8865	59.7849	49.602	37.2905	39.1866	38.9176	42.4093	39.8547	43.9448	39.3173	53.1233	29.0683	19.0628	25.6153	31.4999	29.156	18.97	40.8797
Tmem168	Tmem168;chr6:13530688-13558063	OPC	436	7.34439	8.65279	9.0257	8.32983	6.47238	7.23931	6.36665	6.18645	7.36034	8.01311	6.42934	7.43096	5.6948	6.90504	5.96018	6.10402	5.86734	6.88077	4.9573
Stag2	Stag2;chrX:39502588-39630352	OPC	437	36.5367	26.543	37.6243	23.7097	26.3061	24.9306	24.0605	22.6773	25.4205	23.797	23.7149	22.4949	23.3273	19.3925	20.0645	18.7994	17.3903	19.4338	22.6961
Hiatl1	Hiatl1;chr13:65166337-65214290	OPC	438	18.2817	15.9151	18.4852	15.5894	15.3419	12.1378	13.2677	13.0205	14.8785	14.5272	14.4788	14.3809	15.2943	12.6526	11.4932	12.9672	12.9391	14.5748	11.1726
Pigq	Pigq;chr17:26063368-26078907	OPC	439	15.264	15.1598	16.0283	15.6276	12.4976	13.1198	11.3997	11.916	12.7353	14.5384	13.5457	13.1031	13.8053	13.6764	12.9596	17.0441	13.6359	15.0404	9.88252
Mapk1ip1l	Mapk1ip1l;chr14:47917988-47942766	OPC	440	17.152	11.4957	15.5626	10.6622	11.6734	10.2929	10.6977	10.5909	10.3385	10.6242	10.7581	9.23962	10.2086	9.29936	9.44988	8.75218	9.87353	8.55074	9.79385
Zdhhc4	Zdhhc4;chr5:144078167-144090917	OPC	441	12.5027	13.7667	13.5969	16.5614	9.4072	11.7814	8.40255	14.9017	8.53467	11.8208	9.66541	12.3219	9.38242	8.83887	8.77855	8.84797	10.0976	9.70511	7.65421
Dcakd	Dcakd;chr11:102855369-102878461	OPC	442	24.3185	21.3101	25.1077	20.6378	17.313	19.886	13.3447	21.6042	17.5002	18.1983	17.9041	16.6257	15.4563	14.3116	12.1487	15.1458	12.006	14.8466	17.1801
Phlpp1	Phlpp1;chr1:108068445-108290822	OPC	443	18.5132	16.7152	16.7449	15.9969	14.2431	14.1683	13.0702	12.1885	15.0787	15.5017	11.2948	14.8074	16.662	16.2769	12.8781	16.2388	12.8267	13.4543	8.0935
Golim4	Golim4;chr3:75680305-75760753	OPC	444	9.64584	8.19296	11.2225	9.01803	7.34222	7.16594	8.0541	7.50935	6.91489	6.16942	7.42991	6.67499	6.71171	6.22173	6.07164	6.91332	7.16221	8.14663	5.90966
Asnsd1	Asnsd1;chr1:53401487-53409543	OPC	445	18.0082	14.7864	22.7126	20.0165	14.1361	13.5893	13.0557	18.8673	12.3978	12.2182	11.2234	15.2822	11.0275	11.4073	9.79934	13.385	12.915	9.34589	11.4606
Rcc1	Rcc1;chr4:131887833-131901665	OPC	446	12.4086	7.82431	15.4988	6.93103	8.27279	7.35883	7.82487	10.2392	6.97354	7.18136	8.02393	6.26977	6.67186	6.14778	6.62079	5.92283	6.71713	4.61628	8.76279
Paics	Paics;chr5:77380435-77396531	OPC	447	54.5932	43.7418	73.137	52.8081	40.4161	44.4355	43.0183	49.6826	36.8329	46.3019	41.3227	39.3317	35.8787	35.4213	36.7691	40.2542	36.1679	35.246	42.6605
Cxxc5	Cxxc5;chr18:35989471-36021342	OPC	448	13.8429	13.4425	17.061	15.1954	11.9556	12.7828	9.69762	12.7028	11.0139	12.6155	9.59777	13.5031	10.0802	9.65956	9.58567	12.3893	8.94587	12.4473	10.8176
Tmem161b	Tmem161b;chr13:84361900-84435571	OPC	449	6.68614	7.22148	8.41858	4.80063	4.74727	5.60706	5.87018	5.26847	4.65794	4.73271	6.00976	4.87046	4.69723	3.48796	4.33602	3.73996	6.68259	4.35689	4.36445
Gnas	Gnas;chr2:174109820-174172243	OPC	450	349.509	270.827	307.225	292.906	267.485	263.355	216.623	219.604	234.23	224.217	217.06	210.422	232.131	231.142	188.395	212.948	215.436	241.946	146.487
Atf7ip	Atf7ip;chr6:136467371-136555900	OPC	451	6.27551	7.87749	6.52291	6.02978	5.18244	5.09465	5.78724	5.09679	5.79965	6.00393	5.99874	6.35256	6.78066	6.32265	5.79592	5.78445	6.84925	5.41873	6.03377
Plcg1	Plcg1;chr2:160557045-160601496	OPC	452	12.4561	12.841	11.7154	12.2974	10.0919	9.42509	9.40231	10.1558	10.0552	9.00237	8.44861	8.15891	8.79843	7.59177	8.17386	8.35266	9.76447	7.08564	7.18104
Abi2	Abi2;chr1:60466462-60538007	OPC	453	34.7666	27.7717	33.6363	23.9744	25.879	22.1364	24.3046	22.91	24.6731	21.5678	25.1858	23.7831	21.7512	19.6127	19.7874	19.7646	20.5599	18.2805	19.4749
Tmem164	Tmem164;chrX:139115942-139278037	OPC	454	7.88156	9.7173	8.48584	11.6047	7.62683	8.41756	6.50528	7.33251	6.01975	5.29964	4.78456	5.45577	5.81405	5.06927	5.38661	5.076	3.80432	4.44318	4.23724
Dll1	Dll1;chr17:15504317-15512787	OPC	455	13.8583	26.2877	17.8593	20.1919	16.392	13.6323	20.3387	11.6361	14.3414	10.109	9.51802	11.7859	9.83632	6.53014	7.59376	6.79278	19.4772	4.5373	8.78596
Eda2r	Eda2r;chrX:94529179-94572548	OPC	456	24.9388	9.20835	26.047	10.2221	14.6227	14.1559	10.9499	16.1416	9.3393	9.3404	8.36624	8.87792	6.38217	6.49076	7.22308	5.83696	1.64002	7.03049	25.0865
Sfpq	Sfpq;chr4:126698544-126714258	OPC	457	73.7387	56.6698	72.0782	54.5159	48.9249	49.2146	54.9393	50.9038	44.0867	47.0935	46.7033	41.403	40.914	43.751	46.8185	43.1868	51.4246	35.8458	47.4317
Cggbp1	Cggbp1;chr16:64851910-64859317	OPC	458	32.5279	23.117	37.9069	24.2638	24.6715	22.4887	22.4336	23.9263	23.1192	22.1123	18.8456	22.2745	19.5189	19.3616	19.0236	18.6276	23.4475	19.1928	22.5737
Prcc	Prcc;chr3:87662824-87689484	OPC	459	14.7577	11.2967	13.0299	11.7376	8.87749	8.95835	10.8266	11.6895	11.4618	9.76626	11.0639	11.6061	10.9702	9.25421	9.49044	10.0319	10.7822	7.32969	8.819
Sart3	Sart3;chr5:114192454-114221658	OPC	460	10.6529	7.30539	12.868	7.16641	7.2534	7.31213	6.66872	8.9423	5.94721	7.63318	6.26613	6.01437	6.24617	5.54845	6.08615	6.81749	7.76853	5.01038	8.00861
Pbrm1	Pbrm1;chr14:31832323-31934778	OPC	461	19.0702	15.982	17.3724	13.699	13.5166	13.3708	11.7028	13.9833	14.7523	12.8031	13.1422	13.7338	12.7567	12.4057	12.1262	11.8457	11.789	11.0291	11.6951
2610017I09Rik	2610017I09Rik;chr1:42705044-42751670	OPC	462	67.9376	46.9861	53.8676	61.0386	54.582	40.9825	32.1636	55.2075	34.0546	32.1975	23.9908	37.3146	30.2172	26.3884	24.434	20.7681	23.9961	13.6652	26.524
Dock7	Dock7;chr4:98603355-98787606	OPC	463	13.525	13.5753	12.2325	12.8703	11.1608	9.53582	8.89017	12.0168	10.5387	8.39561	7.32189	12.8719	9.63016	8.6156	5.9445	8.39653	7.13136	11.5564	8.3049
Rgl2	Rgl2;chr17:34066838-34074632	OPC	464	7.00048	8.79895	8.41262	7.52444	6.11371	6.90535	5.96119	6.32362	6.09063	6.18581	5.5268	5.9021	4.93655	5.5878	4.35253	5.74192	5.82613	4.92703	5.46573
Spcs3	Spcs3;chr8:55605786-55615351	OPC	465	23.2364	16.7981	28.9863	17.2725	15.3462	15.4011	21.8675	16.1913	16.3039	15.9395	18.2607	14.9637	14.6486	14.072	14.2295	10.6082	11.6051	11.7901	13.7772
Dek	Dek;chr13:47180135-47201589	OPC	466	52.1262	25.1095	67.9213	24.9741	31.4185	35.0779	34.3749	34.7993	29.3967	34.1833	30.8781	26.0708	23.8545	25.6351	23.6613	21.2593	29.4	19.96	45.5184
Rala	Rala;chr13:17972408-18036051	OPC	467	24.659	22.8778	30.4807	27.6345	20.8265	20.6326	23.3532	19.4435	19.8626	20.7505	18.7701	21.2189	20.2104	18.1393	18.2727	18.3702	23.7935	21.5377	14.6403
Osbpl8	Osbpl8;chr10:110601857-110734303	OPC	468	16.6708	13.0692	15.2105	11.4913	11.9178	10.7313	11.3208	11.0474	12.1745	10.0429	10.9209	10.6654	10.4108	8.29842	9.72555	8.74549	10.69	8.56069	8.97104
Ppp1r14b	Ppp1r14b;chr19:7049537-7051814	OPC	469	134.826	124.008	259.749	128.661	105.613	118.555	165.268	126.813	108.599	129.053	128.061	105.356	72.3891	82.6954	101.746	83.3982	104.058	53.3884	103.81
Stag1	Stag1;chr9:100544041-100858963	OPC	470	12.5057	10.5426	14.5228	11.1017	10.1797	9.9622	9.3184	9.38097	8.79517	8.63623	7.84088	8.14714	7.36527	7.02178	7.39589	6.90378	9.67455	7.46407	8.09364
Pygo2	Pygo2;chr3:89234758-89239050	OPC	471	9.4291	8.50116	9.57643	8.9115	6.6029	7.21931	6.75267	8.49199	8.14472	7.37446	7.6683	7.43319	7.23074	6.30233	7.48745	8.34386	6.58267	7.16468	5.80868
Tmed3	Tmed3;chr9:89594040-89599881	OPC	472	22.479	20.8895	18.8032	17.476	17.4722	17.1356	12.4234	16.6193	15.9265	17.107	15.1201	19.2739	14.7162	16.9341	12.8504	17.005	11.5702	17.3431	16.8276
Cpne1	Cpne1;chr2:155897576-155937701	OPC	473	8.37265	8.01661	8.75262	9.24541	6.6941	6.54046	6.24269	8.01333	6.8918	6.90602	6.11099	6.46433	5.77683	5.83964	5.7646	6.13163	8.36132	6.16711	7.84157
Chd4	Chd4;chr6:125046180-125080519	OPC	474	36.9285	37.9517	35.8374	32.0033	27.9272	25.6798	29.4446	31.1096	31.1859	27.5775	30.2337	29.3016	29.7158	29.2986	28.8045	32.3918	28.7094	23.495	22.4919
Trim28	Trim28;chr7:13609500-13616381	OPC	475	62.5311	47.1691	67.6881	43.247	39.6265	42.9447	44.9393	49.0538	38.0064	42.9049	46.615	37.8342	35.7298	37.4012	38.4201	36.3337	39.8147	31.2069	43.2924
Maml2	Maml2;chr9:13424432-13513977	OPC	476	10.8338	11.3459	9.78278	8.91286	9.35583	7.27781	9.71907	6.36596	9.17107	8.34287	6.96364	7.29767	8.06974	6.45176	6.59661	6.02195	7.8802	6.58483	6.79021
Setd5	Setd5;chr6:113027632-113103418	OPC	477	21.0211	21.531	21.9067	13.8504	15.4144	15.6141	17.1535	14.5149	15.6046	14.2935	14.7327	11.8486	12.32	13.068	14.3433	10.5287	17.7088	11.3849	13.7409
Acvr2a	Acvr2a;chr2:48669628-48758784	OPC	478	9.03322	8.44805	9.14802	7.66758	7.20523	6.74163	6.89776	6.64025	7.22557	6.42759	6.37315	6.06663	5.74488	4.68477	4.11468	4.54448	7.35133	4.57595	6.04618
Snx3	Snx3;chr10:42221859-42255175	OPC	479	55.8405	56.7576	65.4318	65.0389	47.1287	50.4982	49.4349	47.8503	52.3211	58.2231	52.5807	44.0927	54.6637	49.3067	42.2313	48.9988	43.5172	48.3172	31.3951
Tnpo2	Tnpo2;chr8:87560813-87581481	OPC	480	13.5535	12.1882	11.4285	10.9017	9.26427	8.33954	10.3622	10.6085	12.3452	9.76462	11.5848	10.8499	11.3864	9.22869	10.6649	9.8944	9.15402	8.74848	9.0925
D1Bwg0212e	D1Bwg0212e;chr1:39592646-39603722	OPC	481	7.76703	7.19228	9.47774	6.10988	5.74384	6.07035	6.01126	6.69432	6.67277	6.58865	5.40086	6.60478	4.80089	4.59197	4.285	5.795	4.51878	5.37933	4.59568
Smc5	Smc5;chr19:23280930-23348387	OPC	482	15.7978	12.6285	17.489	11.2697	11.4081	10.6195	11.259	12.6334	11.7966	10.0915	10.9845	10.5148	10.129	8.5613	9.91814	9.81399	9.64401	10.128	10.9866
Rab3ip	Rab3ip;chr10:116342839-116387436	OPC	483	8.76079	5.71124	9.35548	7.08897	5.89574	6.33531	6.75462	5.85699	5.12397	5.80654	6.89467	5.4599	5.08868	4.46197	5.45899	3.67098	6.02777	4.89931	5.96072
Supt16h	Supt16h;chr14:52780093-52816914	OPC	484	34.0485	24.6017	42.7883	23.666	23.6916	24.4448	25.353	27.053	21.0117	23.2898	23.4079	21.2567	19.5653	17.7794	20.187	18.3262	20.0402	18.5866	22.1351
Gdi2	Gdi2;chr13:3537320-3565507	OPC	485	74.9336	61.0112	84.7014	68.6414	58.0324	58.7055	54.4875	61.298	56.1254	58.2019	58.4382	62.376	54.7253	52.748	50.9604	54.3435	54.298	58.4572	44.0981
Khdrbs1	Khdrbs1;chr4:129380412-129419547	OPC	486	27.0255	23.562	24.7241	22.8406	18.7586	21.6742	19.3366	19.1412	15.4277	18.7089	13.7411	16.3979	14.4722	18.6896	14.8665	15.4155	15.8016	12.2656	19.162
Ppp3cb	Ppp3cb;chr14:21318535-21365795	OPC	487	17.8946	12.35	16.7979	11.0679	11.77	10.9663	12.5825	11.4018	11.0848	11.9928	13.4865	11.9681	9.81589	10.0783	10.3595	9.03778	10.9681	9.25197	10.9443
Ptp4a2	Ptp4a2;chr4:129497722-129527247	OPC	488	48.1136	39.94	54.3119	38.3348	37.8316	34.4194	38.9764	34.1139	34.8574	35.2655	37.1897	34.1894	32.9718	30.0991	31.5499	30.0749	29.4605	33.3111	26.0123
Sp3	Sp3;chr2:72774489-72818503	OPC	489	26.2152	22.9398	28.446	23.0879	20.8778	20.6439	19.162	20.3121	21.1105	20.6202	17.5229	17.6547	17.5065	17.1994	14.5524	15.1895	21.5838	14.4852	17.5685
Rif1	Rif1;chr2:51928356-51977901	OPC	490	12.02	8.5273	12.6907	7.46301	8.07501	7.50248	8.10671	9.05668	8.75688	8.0453	8.37939	7.15051	6.96901	6.28961	6.64477	6.17595	7.37004	5.95305	8.03787
Commd10	Commd10;chr18:47118529-47247648	OPC	491	11.3964	9.14927	14.7836	10.2677	9.13044	7.56877	10.7882	9.20833	8.33804	11.0598	7.26564	8.72717	7.44474	8.2491	7.76926	6.32567	4.7755	8.6152	6.64104
Msl3	Msl3;chrX:165092049-165111834	OPC	492	11.8551	7.59263	12.9285	8.15572	7.72544	8.75836	8.35914	7.80786	7.86068	8.08657	7.42782	8.34496	7.07601	6.36699	7.40516	6.46326	6.02923	8.0161	8.48005
Oxr1	Oxr1;chr15:41279027-41692593	OPC	493	14.3592	11.8573	17.0884	15.1522	12.2949	12.8778	9.75476	12.1759	11.3461	11.4356	8.95155	9.7914	11.5799	10.3573	8.58863	10.2569	10.1752	16.4428	7.07264
Ifnar1	Ifnar1;chr16:91485459-91510767	OPC	494	9.95452	9.80279	8.78658	8.68047	8.64014	7.46217	6.28122	7.61424	8.36675	7.35528	4.5898	8.26204	7.24882	6.21372	4.33282	7.08282	4.74324	6.4665	4.61302
Fert2	Fert2;chr17:64245366-64488845	OPC	495	9.3013	6.00971	9.72953	8.45011	7.24635	5.91931	6.28756	7.53798	6.42471	5.63269	5.19128	7.13626	5.24399	5.24246	5.82757	5.20357	6.69738	5.23348	4.99365
2810432D09Rik	2810432D09Rik;chr4:41659064-41660549	OPC	496	27.4826	24.0989	32.4096	22.8868	21.0468	20.5568	20.9356	23.6573	18.1462	21.2796	17.6901	14.3832	16.7124	15.3262	16.8574	15.4631	16.7254	13.0818	17.1457
Ddx39b	Ddx39b;chr17:35378690-35390652	OPC	497	86.9519	73.2575	109.103	70.1382	72.6819	63.9829	70.9925	66.137	68.4122	76.3113	68.1774	60.2837	58.288	53.538	60.2204	52.6071	72.8355	61.8645	58.5791
Prrc2b	Prrc2b;chr2:32006667-32090057	OPC	498	11.51	9.33964	9.50556	9.71631	7.83215	8.21792	9.48714	6.78595	7.67475	7.90032	7.76261	6.91275	7.5785	8.48817	8.77445	8.18413	7.8317	7.20091	7.008
2900092E17Rik	2900092E17Rik;chr7:134158564-134160866	OPC	499	14.3822	13.0688	22.0297	12.578	12.9303	12.9824	10.161	13.9888	12.5303	10.8867	14.4223	11.991	10.1902	9.71718	10.3217	8.46376	12.6743	9.28587	13.2033
Slk	Slk;chr19:47654508-47719736	OPC	500	9.03847	9.57761	10.8657	8.50263	8.12573	7.79231	7.0184	7.73274	7.03722	7.48532	6.65866	6.79023	6.77433	6.16236	5.31359	7.64671	6.54365	4.8843	6.57239
Ugcg	Ugcg;chr4:59202421-59235705	OPC	501	10.731	6.8736	11.3524	6.49998	7.40624	6.56193	7.1009	7.56974	7.64946	6.61021	7.79275	9.19395	6.51101	6.08587	5.53814	5.98373	7.93951	5.67123	7.62759
Asxl1	Asxl1;chr2:153171874-153229743	OPC	502	5.93021	5.50665	5.56213	4.54339	4.23307	3.95584	4.5464	4.66468	4.44217	4.62105	3.89054	3.73721	3.7692	4.3591	3.86567	3.8685	5.1361	3.89652	4.32604
Cpsf7	Cpsf7;chr19:10599733-10622225	OPC	503	12.6512	11.2163	13.2818	10.5004	9.81043	9.41743	8.82708	10.443	9.99716	9.78234	9.0622	9.07805	8.96094	8.51057	8.86174	9.56032	8.58473	8.21681	8.77914
Arf5	Arf5;chr6:28373639-28376499	OPC	504	45.4676	52.0567	45.263	47.6247	41.9915	37.2778	37.4424	37.1573	40.0068	45.3418	48.5778	44.8579	36.8816	35.094	42.4069	37.1225	34.2383	43.2617	25.1534
Hnrnpf	Hnrnpf;chr6:117850357-117875640	OPC	505	31.3436	24.1883	44.4473	22.0894	23.7987	25.225	25.3985	24.2412	21.8778	23.8251	23.6578	24.1661	19.9476	20.5166	21.1608	19.0353	23.0688	19.8303	21.6659
Txndc12	Txndc12;chr4:108507282-108534724	OPC	506	31.2567	28.0459	37.6655	24.4754	22.8892	27.5335	25.7145	22.1092	22.5964	24.0836	22.5431	21.834	19.3544	21.5132	19.7137	14.5388	20.2577	19.6842	16.9235
Bola1	Bola1;chr3:96000510-96001509	OPC	507	10.9446	12.3879	17.6729	13.1597	9.46856	12.7542	7.97389	13.6309	10.113	10.4307	9.71389	8.7839	6.4528	6.1844	6.67209	9.35883	6.27144	5.81955	10.0354
Cdc42se1	Cdc42se1;chr3:95032701-95040331	OPC	508	51.8079	53.6866	69.2282	52.4781	47.6785	44.4694	48.6931	43.0399	47.5295	48.489	44.9652	45.9933	49.8161	44.1326	39.3679	40.9051	52.0065	37.5133	35.0458
Ralb	Ralb;chr1:121366881-121401359	OPC	509	16.7114	16.9424	23.2008	15.3129	16.2301	13.4911	14.1395	14.5515	12.4823	14.369	13.5248	13.8838	11.7634	10.0325	11.4536	9.68489	12.5895	15.8053	7.68466
Nsg1	Nsg1;chr5:38528431-38550706	OPC	510	43.5001	32.1962	42.1962	30.2744	36.778	28.2043	26.4546	28.5041	37.2139	27.7189	22.107	29.8827	29.3177	18.3956	15.8683	22.272	26.3058	17.61	31.414
Vps45	Vps45;chr3:95803754-95862378	OPC	511	6.92234	6.90187	7.99794	7.12816	5.4895	6.59762	6.2383	5.11212	5.57327	6.70207	5.68236	6.3445	5.25431	5.67956	4.89	6.07652	5.59544	6.14849	5.10225
2410006H16Rik	2410006H16Rik;chr11:62416378-62418308	OPC	512	53.9291	89.0954	65.321	81.7829	56.3579	57.4941	62.4398	58.5934	61.6346	66.7424	49.0346	50.844	43.2679	33.3992	31.3406	43.8674	33.1428	30.3705	44.1907
Hyal2	Hyal2;chr9:107471493-107475109	OPC	513	10.4985	12.4361	14.8935	13.4301	10.0503	11.3608	10.3635	9.77599	8.94694	9.59268	10.5902	7.59158	9.82427	7.5648	7.79855	6.21499	9.61255	8.13396	6.55419
Mgat1	Mgat1;chr11:49057692-49076526	OPC	514	9.4548	10.5459	11.1746	10.4169	8.27482	7.96414	9.19914	8.28032	9.53532	9.72885	9.07166	9.31821	8.75978	8.59318	7.4462	10.5963	6.91603	9.75647	6.01083
Nhsl1	Nhsl1;chr10:18127480-18253697	OPC	515	8.00846	7.22148	8.50119	5.57362	6.34016	5.44476	6.76845	5.20769	5.42153	4.65944	4.78522	4.02081	4.90813	3.69581	4.24903	2.61006	5.63711	3.21331	4.338
Sptlc1	Sptlc1;chr13:53428118-53472730	OPC	516	14.2934	13.949	14.6313	15.3599	14.0815	10.4015	11.8218	10.9216	13.1311	13.444	12.6411	11.7574	12.3802	10.415	10.2804	13.2225	12.6581	11.3624	8.04411
Sap30	Sap30;chr8:59961498-59966657	OPC	517	16.181	14.334	21.5636	12.6236	10.9514	14.4529	12.8419	14.228	13.7157	10.7132	9.63532	12.0966	10.7013	10.9296	10.0834	8.22326	10.2373	7.69425	12.0193
Dgcr8	Dgcr8;chr16:18254057-18289261	OPC	518	8.0622	7.14566	9.51175	5.95657	5.71362	5.40722	7.02509	6.73705	5.93189	6.1871	5.81434	5.93466	5.08986	5.11717	5.60444	5.07099	6.91851	4.93074	6.70975
2810025M15Rik	2810025M15Rik;chr1:159342482-159350367	OPC	519	30.446	13.8999	40.5342	14.459	16.4358	21.5604	13.1789	29.4233	11.9761	16.9161	13.2567	20.4444	9.83725	11.1147	10.5647	13.2452	9.84507	8.58619	19.5776
Prkx	Prkx;chrX:75007373-75041299	OPC	520	5.98287	6.49296	6.80006	5.55207	5.19244	5.22321	5.13796	4.5937	5.5772	4.4491	5.53949	3.90108	5.05931	4.3059	4.30635	3.69852	3.19243	4.68186	3.08793
Kdm2b	Kdm2b;chr5:123320684-123439101	OPC	521	7.94135	7.3937	8.48113	5.92692	6.25402	5.89725	6.3406	5.64571	6.146	5.32444	5.34105	5.75834	4.65172	3.87181	4.02379	3.68958	4.83811	3.61517	6.12291
Rcn1	Rcn1;chr2:105226104-105239476	OPC	522	40.2092	37.8665	47.2938	36.7392	36.1504	31.7242	33.3927	30.3763	35.0496	30.1762	31.9801	26.0291	28.8132	21.4918	27.3493	18.7853	24.4925	36.1832	25.9742
Eif4b	Eif4b;chr15:101904203-101927604	OPC	523	68.1978	83.6004	56.3493	78.6669	62.2239	60.4488	49.6079	60.6641	63.1701	66.3281	47.0872	55.9634	50.0058	41.3538	36.836	43.4258	44.8166	33.9121	56.2875
Irf2bp1	Irf2bp1;chr7:19589413-19592112	OPC	524	12.5778	11.6281	11.9608	11.6887	9.42633	8.8791	10.1708	10.3978	8.39192	10.763	10.1714	9.26099	7.63506	7.95918	7.09998	8.91587	7.86005	8.28414	7.22723
Actr1a	Actr1a;chr19:46451303-46470225	OPC	525	49.9798	45.0745	56.6559	40.8284	38.8049	39.2034	38.7437	39.6869	42.572	42.3805	49.8408	56.7672	38.5814	39.1358	42.447	48.9085	39.6977	36.8384	34.5035
Smoc1	Smoc1;chr12:82127794-82287401	OPC	526	15.6928	26.8362	13.1171	34.3763	17.0234	16.5874	24.2828	15.2509	13.5821	12.7243	13.8723	9.30604	10.3708	8.95611	12.3766	8.82448	15.2458	7.72355	9.92536
Tbcc	Tbcc;chr17:47027569-47029412	OPC	527	11.0064	7.96749	9.77561	6.84305	7.44667	6.65236	7.13303	7.68957	7.04996	7.22169	7.92355	8.82731	5.84115	6.76063	6.08367	6.7799	7.58819	5.52863	5.86695
Smarca5	Smarca5;chr8:83223842-83263358	OPC	528	15.8765	10.5711	15.4545	10.1786	10.0664	10.6626	10.371	11.2194	10.5146	10.3279	10.8624	12.0644	9.05169	9.41823	9.62114	9.93992	10.4388	8.26899	9.46161
Dhx8	Dhx8;chr11:101594269-101628671	OPC	529	7.60983	6.43462	7.36815	6.30727	5.59173	4.72564	5.91736	6.29784	5.79045	5.96031	5.8864	5.67514	6.2804	5.43299	5.00224	5.13473	5.00069	4.25793	4.66373
5930416I19Rik	5930416I19Rik;chr6:128307017-128312915	OPC	530	10.1704	7.97483	11.599	7.1005	5.77329	8.7612	8.74189	6.67518	6.59526	6.84454	6.42129	5.96968	6.55849	5.16743	6.07343	6.12755	6.54091	4.39002	8.04538
Bmpr1a	Bmpr1a;chr14:35224253-35315732	OPC	531	27.2437	26.2284	29.9377	30.8175	23.8583	21.8034	22.2529	24.9434	22.7333	22.146	22.2039	21.3173	25.4856	22.8482	21.2257	22.3935	17.6008	21.9837	15.5327
Tbc1d17	Tbc1d17;chr7:52096145-52104449	OPC	532	5.76706	7.13804	4.4777	6.01523	4.84739	4.53286	4.97633	4.66463	4.39143	4.33361	4.35218	4.9818	4.28465	3.58036	4.3931	4.34538	4.00999	3.80784	3.04718
Slc25a11	Slc25a11;chr11:70457528-70460541	OPC	533	30.5155	26.1784	30.481	27.9134	22.4286	22.4053	23.6155	25.135	25.9304	26.7725	25.1691	29.7846	29.5403	27.5677	25.4274	30.1927	20.8496	28.0388	16.1513
Glt8d1	Glt8d1;chr14:31814578-31825627	OPC	534	9.6236	10.7609	10.0647	13.5975	8.64449	9.04762	8.99292	9.13397	7.58443	7.24166	5.85313	7.54269	6.3518	6.03965	5.69552	7.96549	5.95057	7.1207	5.43976
Kbtbd2	Kbtbd2;chr6:56727518-56747807	OPC	535	14.4942	11.9455	17.5097	12.4007	12.0864	11.4064	10.6295	11.7054	12.65	12.5439	12.9766	12.4284	11.7781	10.1359	11.0548	10.4192	13.43	10.177	11.5189
Bag6	Bag6;chr17:35272122-35284267	OPC	536	17.6458	18.3181	16.5623	16.4489	14.5322	13.144	15.6257	12.7974	13.0929	15.6471	16.6018	12.7995	14.0353	15.6607	14.7438	16.2021	16.4939	11.1483	13.2198
Phip	Phip;chr9:82759765-82869096	OPC	537	16.1542	11.2904	16.0317	11.1946	11.763	10.0766	10.4489	12.184	10.104	9.10076	7.65546	9.94851	7.52243	6.93525	7.61707	8.65901	10.9338	8.20165	9.26756
Cenpv	Cenpv;chr11:62338445-62352763	OPC	538	29.8593	21.2412	42.2598	17.408	24.0179	18.6814	25.1456	22.2733	20.9158	22.886	21.3618	19.3959	18.3168	12.3097	16.2764	12.6719	13.708	9.20243	27.701
Spred1	Spred1;chr2:116947185-117005072	OPC	539	36.1556	27.5511	38.0215	26.7738	26.4905	26.6455	27.2221	24.1905	26.3019	24.2715	23.5129	21.6928	21.1342	18.6198	18.5187	18.2384	26.7798	14.4709	22.9235
Snrpg	Snrpg;chr6:86321533-86328896	OPC	540	35.2914	33.6766	37.1489	31.2681	23.5444	28.3151	29.0114	30.9148	23.9599	20.3182	23.4851	18.2132	18.3737	23.4535	21.7264	15.6797	24.4861	17.1132	26.2202
Map3k7	Map3k7;chr4:32051081-32110441	OPC	541	15.4143	14.3117	17.2254	11.7693	10.7142	12.5658	11.8342	12.6729	11.1354	13.3222	13.4395	12.2592	10.3189	10.7618	10.0504	10.3025	10.4672	9.47183	9.4808
Mapkapk2	Mapkapk2;chr1:132950280-132994120	OPC	542	19.8951	18.9893	22.9507	18.2304	16.8145	15.7208	15.8689	16.7898	15.0099	16.4925	13.623	16.2555	14.6574	13.8098	12.6218	13.2166	13.887	13.8571	9.72788
Inpp5b	Inpp5b;chr4:124419121-124478755	OPC	543	6.28226	5.29234	6.86223	4.66861	4.66239	4.4445	5.08401	4.62389	5.18015	5.54316	6.0593	5.61871	4.39521	4.58997	4.52595	5.57964	4.71476	4.9674	5.78858
Rps6ka3	Rps6ka3;chrX:155694051-155801417	OPC	544	6.03154	5.95757	6.81397	5.31751	5.62262	4.60276	3.98631	5.4332	5.10062	4.94188	3.27696	4.78637	3.8675	4.16392	3.85672	4.02557	2.40536	4.16236	3.9794
Ssr3	Ssr3;chr3:65183578-65196475	OPC	545	84.6858	84.7819	106.991	83.3964	72.3362	77.4521	75.0048	68.3165	74.8026	78.5841	90.1167	78.2628	74.3792	79.7213	81.2819	71.4302	79.8685	84.7177	45.7285
Rnf111	Rnf111;chr9:70273235-70351532	OPC	546	6.87741	6.65916	6.1408	6.96748	4.77948	5.79868	5.17044	5.95974	6.02147	5.21399	5.51489	5.35089	5.63709	5.66962	5.28047	5.07746	6.5888	4.26824	4.23639
Shc3	Shc3;chr13:51526410-51662453	OPC	547	25.1759	13.4001	22.1853	8.2394	16.854	13.3552	12.3789	13.6716	10.3962	8.16087	9.05553	8.26806	8.35448	7.27282	4.68445	3.82903	7.24659	7.51181	10.9203
Rbfox2	Rbfox2;chr15:76909419-77137483	OPC	548	12.9478	10.2203	12.2188	8.27075	8.75316	9.75926	8.60563	8.48549	9.39322	8.66954	6.59909	6.86451	7.4996	6.7443	5.77747	6.3319	7.64285	5.88906	7.99631
P2rx7	P2rx7;chr5:123093919-123141441	OPC	549	6.61759	6.42268	6.5181	3.79233	5.10609	5.1483	3.75292	5.03873	3.71805	4.85421	3.40993	3.61386	2.86362	2.65783	2.48998	2.21639	3.31078	4.2665	4.81976
Mier1	Mier1;chr4:102787069-102838354	OPC	550	8.82277	9.99482	10.8554	9.76898	8.66642	8.11496	7.06196	8.32859	7.1031	8.04597	7.20179	7.39457	7.3486	6.61321	5.97227	6.52274	6.57287	7.18399	5.44664
Maged1	Maged1;chrX:91780812-91787413	OPC	551	228.423	234.472	230.432	175.43	198.653	177.077	173.733	159.53	203.114	188.108	162.028	148.074	159.956	133.762	119.201	115.158	90.1895	123.315	120.25
Rpain	Rpain;chr11:70783701-70791435	OPC	552	7.99394	5.98839	8.9241	7.12924	6.08222	6.62031	6.30886	5.51781	6.4379	5.84324	4.80384	5.56341	4.38971	5.39076	4.1128	3.88686	6.43941	4.8848	5.95823
Rnf2	Rnf2;chr1:153316535-153347953	OPC	553	21.8293	20.1858	25.2479	23.1253	19.3075	16.3949	16.5832	21.5374	18.141	17.2381	15.1754	17.8829	15.5545	13.4156	13.1237	13.0525	17.1778	14.5749	15.5369
Rfx4	Rfx4;chr10:84218792-84369283	OPC	554	13.5592	10.9738	10.2565	17.9541	12.7292	9.13501	8.38485	12.8612	8.93541	6.00545	4.60235	7.27119	8.94347	6.24714	5.96712	8.48716	7.71672	9.42111	3.44288
Cetn3	Cetn3;chr13:81922290-81936156	OPC	555	38.4551	33.284	50.1697	33.6132	29.5533	30.5883	33.673	33.3244	29.6351	29.798	32.9805	33.4744	31.1241	27.3402	27.4275	28.213	32.8516	29.4964	28.6885
Fam48a	Fam48a;chr3:54497026-54520759	OPC	556	8.53714	7.68333	10.0601	7.08276	5.6766	7.38303	7.20786	7.01969	7.94066	8.077	6.8341	6.67859	5.35291	6.94159	6.45244	5.86072	7.53404	4.59915	5.79878
Brd9	Brd9;chr13:74075285-74098343	OPC	557	13.2845	13.1936	13.6729	11.3682	10.3942	11.3264	8.62085	11.7955	10.3546	10.7052	7.81547	10.0403	9.26814	9.51487	7.9357	10.5379	10.6324	9.62977	9.60869
Scyl1	Scyl1;chr19:5758426-5771401	OPC	558	11.8995	11.3434	13.6734	11.7538	10.0608	9.6078	9.88629	10.2555	11.4397	9.16671	10.285	9.97354	8.99042	9.83223	9.79096	9.66243	8.45615	10.0809	7.35234
Mepce	Mepce;chr5:138223133-138227929	OPC	559	10.8232	9.89206	10.0066	9.89859	8.59643	8.86814	7.73701	8.02563	9.84716	9.26562	6.298	6.50169	8.81892	7.08167	7.26509	7.27374	8.8834	6.64606	7.61043
Zkscan17	Zkscan17;chr11:59299022-59320142	OPC	560	9.34784	7.68632	8.66223	8.0411	6.78363	7.21601	6.936	6.66245	6.59522	6.16511	4.99585	6.90657	5.54469	5.77204	5.46271	5.08226	5.28795	5.05423	5.06666
Fam193a	Fam193a;chr5:34712581-34829107	OPC	561	6.90181	6.80243	5.85479	5.95457	5.8509	5.31308	5.12304	4.58396	6.44174	5.18636	5.37778	5.47777	5.56772	5.31514	4.86883	4.78066	5.74843	5.01694	4.18565
Tsc2	Tsc2;chr17:24732881-24769574	OPC	562	6.09421	5.49446	5.43536	5.1784	4.22327	4.75721	4.80429	4.37783	4.14815	4.56482	4.16725	3.94102	4.58894	4.64004	4.59835	4.71824	4.07897	3.7744	4.72378
Hsp90ab1	Hsp90ab1;chr17:45704726-45710210	OPC	563	280.746	234.189	302.643	262.641	207.72	216.354	222.124	237.554	212.435	224.179	229.751	239.929	192.423	187.754	190.012	198.765	192.552	157.314	182.48
Pias1	Pias1;chr9:62727883-62828686	OPC	564	9.33452	11.1272	9.51287	10.5411	9.27817	8.96721	7.00812	7.89863	9.84255	9.10615	8.33174	8.31906	9.48625	7.80444	5.87981	7.91532	9.31785	8.22699	7.61665
Cnot6	Cnot6;chr11:49488211-49526212	OPC	565	25.4877	19.2253	25.85	19.7702	19.4747	16.7477	20.9528	16.792	20.4185	17.3417	19.3515	18.2294	15.1936	16.295	17.9228	14.5502	18.4256	14.5987	16.2912
Brpf1	Brpf1;chr6:113257190-113274698	OPC	566	5.96463	4.48564	6.35775	4.01972	3.9895	4.49783	4.14735	4.42276	4.5437	3.83735	3.58921	3.78168	3.93541	3.48155	3.90885	3.72454	4.52402	3.43087	3.60314
Rpl22l1	Rpl22l1;chr3:28704432-28706337	OPC	567	32.6851	27.2344	37.0835	30.5883	29.607	25.4734	24.7754	24.6614	29.4596	26.0386	28.0091	36.945	21.8911	20.0503	21.5232	27.75	16.2086	23.5279	20.6948
Ptprz1	Ptprz1;chr6:22825501-23002916	OPC	568	105.468	113.084	119.207	93.4249	84.5649	79.7716	102.196	86.7598	90.8496	81.1574	84.6851	79.8625	72.1181	65.7281	73.3229	61.5185	90.3777	61.078	78.193
Ralgps2	Ralgps2;chr1:158734296-158869757	OPC	569	12.1702	12.7394	10.2831	11.8412	9.86335	9.8837	8.34187	10.4597	8.25786	8.73567	5.60224	8.23967	6.4516	7.43154	4.7892	6.49271	6.98193	6.65515	7.80466
Magohb	Magohb;chr6:131234406-131243262	OPC	570	10.787	10.8072	9.75369	10.3872	7.96647	9.06987	7.8998	9.26992	8.12944	11.2387	9.90413	9.49259	6.35283	7.92661	7.46698	8.55097	9.62408	8.34003	9.79009
Zcchc8	Zcchc8;chr5:124148310-124171053	OPC	571	6.64949	5.46974	8.02991	4.64989	4.94368	5.19359	5.05301	5.13574	4.70486	5.02697	4.60761	4.98326	4.21325	4.1154	4.33668	4.40229	5.08809	3.02603	5.24907
Vti1a	Vti1a;chr19:55390840-55701051	OPC	572	5.70906	5.78649	5.89104	5.12071	4.57406	5.03036	4.23215	4.61463	5.08588	5.13764	5.98284	5.16101	5.74681	5.13813	5.36161	4.99955	3.51547	4.46638	3.68858
Brms1l	Brms1l;chr12:56937352-56970722	OPC	573	11.4131	13.3594	12.402	11.6695	8.82546	10.8147	9.57242	10.8298	10.5229	11.0118	11.8242	8.40295	7.89413	8.8411	8.5437	8.25716	10.0994	7.70117	7.0837
Trak1	Trak1;chr9:121276075-121384036	OPC	574	9.25475	10.1353	8.13441	12.3942	8.31274	8.52105	9.14399	6.75215	8.2501	7.30558	6.66725	6.18721	7.37825	6.68888	7.44175	6.39996	6.64724	6.31022	4.15859
Cabin1	Cabin1;chr10:75108854-75227102	OPC	575	5.77276	5.88376	5.38894	5.94348	4.90717	4.47325	5.28268	4.18771	5.05506	4.31563	3.88777	4.46132	5.61501	5.19871	5.13125	5.4542	4.97849	4.6623	3.28208
Scaf1	Scaf1;chr7:52258319-52271619	OPC	576	6.36597	7.57129	5.65589	6.392	4.37871	5.54699	6.12303	5.26235	5.10785	5.23656	5.8874	5.12606	5.82587	5.99978	6.97565	6.48298	6.02504	5.34192	4.53142
Cebpg	Cebpg;chr7:35831440-35841585	OPC	577	11.2372	7.18219	10.5517	6.68286	7.31117	7.5506	6.77317	7.61475	6.51696	6.78912	7.21087	7.34476	6.27632	6.31665	5.32872	6.03944	8.20242	6.84374	7.22586
Fbxl19	Fbxl19;chr7:134890288-134912442	OPC	578	8.50488	8.99107	7.61484	7.86354	6.60062	5.48881	7.37741	7.59149	6.5463	5.87563	7.06977	6.01886	6.29494	5.55312	6.00647	5.6938	6.08915	4.72229	4.33938
Usp28	Usp28;chr9:48793489-48850622	OPC	579	5.08048	5.15916	5.70025	4.31397	3.71323	3.86823	4.45915	4.58454	3.86199	3.83837	3.64697	3.91656	3.50243	3.14112	3.44555	3.27813	3.29596	3.09793	3.28208
Crmp1	Crmp1;chr5:37633318-37683372	OPC	580	17.3581	12.6736	15.9758	11.0965	11.3637	10.7942	11.6645	13.0595	13.2059	10.6534	9.8678	14.4113	10.4376	7.58574	8.2497	10.4002	11.4938	6.45105	10.9566
Wrb	Wrb;chr16:96367025-96379459	OPC	581	14.8375	14.1548	18.501	15.8374	13.5944	11.3669	13.7606	13.3046	14.4024	12.2683	10.7991	12.257	11.7867	8.01675	11.0754	11.1536	9.04982	11.4694	9.46889
Clstn1	Clstn1;chr4:148960746-149022008	OPC	582	25.4842	27.8415	25.2567	28.0038	20.7598	20.4496	23.9167	22.4492	21.0775	20.9322	16.6344	24.5184	20.7022	21.0408	18.3206	23.0344	14.3639	19.5492	14.9887
Prkab1	Prkab1;chr5:116463598-116474437	OPC	583	7.43903	6.5344	8.55238	8.20193	7.6619	6.60159	5.18185	5.81047	6.96127	6.28007	5.99635	4.6684	4.88426	5.0204	5.5596	4.31421	6.91345	6.0891	4.70333
Rhobtb2	Rhobtb2;chr14:70184796-70205352	OPC	584	8.22146	3.47029	8.95108	3.63607	5.10559	3.78112	5.07038	5.99875	4.99763	3.36421	3.32685	4.64942	3.58677	2.42866	2.77745	2.93336	2.74805	2.16702	4.04186
9530068E07Rik	9530068E07Rik;chr11:52209929-52222225	OPC	585	40.0462	40.2622	41.8011	47.3283	34.3467	39.2338	26.7399	39.0051	36.8908	38.7561	27.9334	39.5379	35.6766	31.6987	26.0646	35.6849	26.5556	51.309	21.0128
Pum2	Pum2;chr12:8680939-8759389	OPC	586	28.0848	27.0411	29.3508	19.8695	19.9673	23.225	21.6535	20.9566	20.0444	23.7653	20.0767	19.5796	18.875	19.8687	17.8473	16.7289	20.7987	16.6723	22.114
Crot	Crot;chr5:8966047-8997146	OPC	587	13.0365	13.805	18.6605	14.689	12.5526	14.5866	11.2927	11.0979	10.4042	12.6257	11.3749	9.73378	12.5973	12.6973	10.949	11.6485	10.0411	10.862	5.82985
Mrpl52	Mrpl52;chr14:55045745-55048587	OPC	588	75.4498	76.5443	74.4606	78.2045	68.9758	62.1782	49.8222	69.822	61.9938	57.0099	53.7081	60.455	56.4331	45.8753	42.5299	45.6846	44.5418	43.6075	61.7092
Hp1bp3	Hp1bp3;chr4:137772541-137799085	OPC	589	45.3132	36.2352	38.6386	34.9848	36.5473	30.4516	28.8841	31.9002	34.8191	30.3762	23.8289	32.5836	31.6523	27.3426	22.9151	26.2466	25.5725	22.8556	25.3695
Rnf115	Rnf115;chr3:96531533-96595078	OPC	590	18.6274	19.6725	19.8917	21.4994	15.1489	16.6351	18.1452	15.7488	17.9312	17.3847	17.524	16.2269	17.4602	15.6677	17.4937	15.337	15.0416	13.3253	10.9305
Dnajb6	Dnajb6;chr5:30062437-30113018	OPC	591	9.45253	7.44149	8.88085	9.06049	6.79526	8.0409	7.1226	6.75498	6.50189	7.92474	5.44235	7.93201	7.25533	5.13521	5.74009	4.73238	6.32842	6.11002	6.41058
Atrnl1	Atrnl1;chr19:57685523-58207830	OPC	592	9.66308	8.51268	9.16807	7.49185	7.58623	7.42677	6.24263	7.46268	7.90996	6.59698	4.90285	6.62391	6.86363	6.20686	5.29047	5.60691	5.19552	6.1619	3.62018
Jakmip2	Jakmip2;chr18:43691061-43847427	OPC	593	10.9016	9.7047	11.6233	8.18978	8.29777	8.04434	8.34479	8.64745	9.62968	8.39222	8.70126	8.35183	7.57365	6.72556	6.23868	7.37738	7.19421	7.91923	8.16244
Cdkn2aip	Cdkn2aip;chr8:48794697-48799285	OPC	594	6.12085	6.81085	6.61127	8.15845	5.83903	5.92067	5.77795	5.30918	6.26849	5.97211	5.05771	4.71457	5.39213	4.65892	4.36194	4.95607	4.82357	4.15485	4.46651
5730419I09Rik	5730419I09Rik;chr6:142959439-143048627	OPC	595	5.39798	4.87537	5.54278	4.50596	4.49622	3.6776	4.26116	4.33393	4.12529	4.19104	3.5481	4.25815	3.63366	3.44478	3.47828	3.53253	3.75803	3.82536	4.32551
Nono	Nono;chrX:98624989-98643932	OPC	596	68.9454	52.663	76.9256	49.6928	49.0448	54.7579	51.036	50.0207	45.5741	53.1151	50.4228	47.0218	41.9967	40.2527	38.3793	39.1237	37.3857	41.4976	48.2355
Bcl2l1	Bcl2l1;chr2:152606403-152657418	OPC	597	9.94276	10.07	8.98111	9.09927	8.79848	7.34558	7.66937	7.63178	7.33387	7.72456	7.20776	7.89624	8.46509	8.84377	5.62335	8.25678	5.80205	12.573	4.78222
Eif3m	Eif3m;chr2:104839813-104857184	OPC	598	9.30025	8.3382	11.754	8.85659	6.8326	8.59412	8.45633	7.70462	6.99474	9.19466	8.98464	8.38749	5.85535	6.34933	6.71131	6.63037	7.28445	6.7713	8.16349
Cog6	Cog6;chr3:52786044-52821145	OPC	599	9.07704	11.4974	10.3972	11.8517	8.77041	8.79743	8.1851	9.61696	9.8603	9.63781	10.0225	10.9395	8.77759	8.64218	9.0612	9.53422	8.36604	8.53945	6.06323
Brd3	Brd3;chr2:27301100-27331193	OPC	600	11.0048	8.21052	9.84673	8.1482	7.89158	7.83872	7.72173	7.28703	8.55789	7.20189	7.27636	7.02679	7.29245	7.14403	6.74251	5.86591	8.64894	5.32743	6.83413
Ndufa6	Ndufa6;chr15:82180568-82184721	OPC	601	87.1496	100.954	100.052	109.443	86.5621	74.3587	84.0592	83.5773	82.5051	96.8566	74.5083	82.6339	78.0018	81.9712	70.8617	83.3036	65.1357	74.8086	52.0415
Cnot7	Cnot7;chr8:41578389-41596658	OPC	602	17.4972	21.8453	20.4967	23.6244	18.0266	16.6453	16.5029	17.8313	18.7365	17.3685	15.8174	17.4691	16.8544	14.2818	15.3741	16.1322	17.5871	16.4314	15.2881
Tbl1xr1	Tbl1xr1;chr3:21975573-22115516	OPC	603	23.2038	25.3893	24.8571	19.6715	19.9504	18.0344	21.7681	17.2496	20.6287	21.9713	22.0992	19.0212	18.389	15.8826	16.5205	17.3329	21.7958	15.5654	13.0829
Tacc2	Tacc2;chr7:137720997-137908298	OPC	604	11.6911	8.63111	13.0001	5.02311	8.56142	7.51198	9.03994	6.59674	7.19544	7.10701	5.19466	5.46958	6.05841	4.72074	4.09585	3.82981	5.73436	3.98496	6.2087
Ilf3	Ilf3;chr9:21172446-21209805	OPC	605	28.9416	25.6193	36.0721	25.3523	25.7909	22.8726	22.2408	25.0168	25.0381	23.7422	22.7638	22.929	20.1863	17.436	18.5427	17.8359	21.2938	17.0937	21.187
Scrib	Scrib;chr15:75877615-75900160	OPC	606	9.47111	8.65489	10.0373	8.89231	6.75935	6.90023	7.18949	9.80006	6.27477	6.21364	5.64337	6.88951	6.47198	5.73337	5.66388	6.56845	6.44664	6.16547	5.30708
Eea1	Eea1;chr10:95403296-95508152	OPC	607	6.45688	5.28909	6.5102	4.79483	4.46583	4.74031	4.84471	5.02901	4.85037	4.83544	4.41321	4.40194	4.37217	4.68686	3.70818	4.62546	4.48681	4.15406	4.26291
Prkcsh	Prkcsh;chr9:21807478-21818666	OPC	608	24.3216	25.5834	26.5254	26.0305	22.039	20.6944	19.0374	23.0643	20.041	21.1879	20.955	23.4563	22.0161	22.5749	22.5898	25.1206	19.891	19.7371	16.1437
Nrf1	Nrf1;chr6:29997987-30103458	OPC	609	10.4529	7.20177	8.96363	6.44429	7.35424	7.8108	6.084	6.13493	6.65968	6.02479	6.05882	7.15836	5.22489	5.72665	4.96613	4.66202	6.44149	5.60828	8.14972
Yeats4	Yeats4;chr10:116652196-116661563	OPC	610	21.9426	19.0187	28.7639	21.3693	17.2586	16.129	23.5763	18.5145	14.809	15.8794	17.8793	16.5212	13.1458	13.6478	15.1285	13.1073	19.1671	13.1315	14.129
Snx10	Snx10;chr6:51473901-51540669	OPC	611	10.0756	8.95526	11.1708	9.34297	8.1464	8.13139	8.87995	7.61143	8.80303	8.75379	8.20364	7.50014	9.0631	7.85933	5.93558	6.54623	10.0339	6.63623	8.87021
Trim33	Trim33;chr3:103083215-103162691	OPC	612	10.102	10.1609	10.6038	8.54207	8.85475	7.21504	9.0673	7.5258	8.46563	7.08373	7.4098	7.3067	7.40408	5.87612	6.77778	7.09765	8.99513	5.43205	6.26322
Bnip1	Bnip1;chr17:26918023-26929466	OPC	613	9.10336	6.40144	8.74	7.66245	6.345	6.29718	6.91525	6.88878	5.26488	7.06333	7.04016	6.1027	6.06966	5.60014	4.9452	6.2961	6.13021	5.48427	6.63392
Trp53bp1	Trp53bp1;chr2:121022464-121097122	OPC	614	10.9985	9.86676	9.35263	8.88081	8.66362	7.10953	8.52855	8.1176	9.52029	6.63768	7.03881	8.48354	8.8532	5.71777	6.3445	6.36101	6.2817	5.58441	6.14679
Ddx19a	Ddx19a;chr8:113498890-113521723	OPC	615	7.51586	6.30553	8.24712	6.26271	4.70261	6.29233	6.68545	5.8138	5.612	6.02339	6.9717	5.44544	5.35831	5.26953	5.05809	4.65201	4.6527	4.42033	5.70565
Smurf2	Smurf2;chr11:106681377-106782029	OPC	616	11.4326	12.7252	10.7494	10.7194	9.67541	9.33304	9.29806	9.53137	11.77	11.0702	11.6745	10.924	10.5214	10.1081	9.3129	8.78945	9.72429	9.34449	7.62346
Bnip2	Bnip2;chr9:69837307-69856124	OPC	617	33.204	26.4569	33.1896	21.9199	24.3779	25.7969	21.7298	23.3003	22.1014	28.5075	23.665	22.3527	20.8018	18.9316	18.9608	19.9357	20.3306	23.6086	19.7133
Chd1	Chd1;chr17:15841930-15909576	OPC	618	9.42662	8.43074	10.1043	6.0277	6.54878	6.38592	7.50257	7.75812	6.34419	6.60021	6.60997	6.46764	5.56471	5.43311	5.26071	5.63481	6.48068	5.40113	6.47341
Ube2a	Ube2a;chrX:34414360-34424215	OPC	619	13.7209	13.4441	16.7664	13.6179	13.092	11.5345	11.5893	11.5335	12.0039	10.6004	11.8261	11.5259	11.8643	11.1187	10.7913	10.8517	9.31906	14.6502	8.28935
Vps52	Vps52;chr17:34092826-34103433	OPC	620	9.40539	10.8235	10.8553	11.7807	7.5139	8.45394	9.73085	9.90016	8.14753	8.91311	7.83209	9.17819	9.29269	9.74901	9.14862	9.52432	9.08569	9.00398	5.94114
Vps16	Vps16;chr2:130250055-130270005	OPC	621	11.9028	11.2478	12.3879	9.43361	9.16983	8.52744	8.93053	10.7566	9.74793	10.9927	10.8007	10.8775	9.11787	9.01745	8.41664	9.57376	10.7399	7.80777	9.26196
Cdkn2aipnl	Cdkn2aipnl;chr11:51781132-51790838	OPC	622	16.0798	10.0074	20.2015	11.7556	12.8266	12.1879	10.768	12.4782	9.65376	12.9079	11.7255	9.57674	8.17539	9.18983	9.42198	8.53772	7.75556	6.89088	10.9758
Tmem165	Tmem165;chr5:76612904-76638269	OPC	623	24.8909	26.2222	30.5494	24.9261	22.1781	21.6008	19.8935	24.9891	22.3304	22.266	23.0151	26.1739	20.9641	20.1517	19.7706	21.5422	24.076	23.8055	15.8102
Dnajc13	Dnajc13;chr9:104053926-104165260	OPC	624	9.22698	9.2741	10.0799	7.40287	7.62068	7.05993	7.95806	7.31006	7.71718	7.07516	7.40877	7.33844	7.12144	6.87301	6.34814	6.49671	8.56506	6.71762	6.02616
Cep110	Cep110;chr2:34965011-35034342	OPC	625	6.28727	4.81282	8.0005	5.12228	4.25249	5.15037	4.57678	6.18098	4.17232	4.73149	4.10615	4.03216	3.81574	4.19703	4.01971	5.14573	5.31923	4.10735	5.64918
Mta2	Mta2;chr19:9016409-9026790	OPC	626	26.2051	26.4637	29.2724	25.3041	23.2462	22.0879	20.4883	23.4413	21.8404	22.3795	21.0558	23.5055	19.4272	17.9437	19.2339	18.6231	18.4809	19.0291	20.788
Ngdn	Ngdn;chr14:55634290-55642974	OPC	627	18.3127	14.3425	22.0946	16.2183	13.886	15.7037	15.6618	13.8283	13.3951	13.1266	16.0532	13.7531	10.7573	14.8399	12.4333	10.7843	12.1111	12.0522	12.9179
Tubgcp3	Tubgcp3;chr8:12614276-12672100	OPC	628	10.9471	9.0795	10.8351	8.89312	7.69713	8.66556	7.7825	8.95482	7.79059	7.93153	8.23951	9.55419	7.66834	6.78258	7.54718	7.87899	8.97301	7.55779	7.05783
Socs6	Socs6;chr18:89037271-89063599	OPC	629	7.83267	7.45108	7.32992	7.14661	5.9561	6.32518	6.27291	6.22754	6.4257	6.5927	6.17073	7.15504	6.36753	5.82765	5.85017	7.20744	6.21148	7.36188	5.01286
Med22	Med22;chr2:26760786-26766162	OPC	630	19.3077	22.3387	24.9648	20.2588	19.3372	19.4114	17.0324	16.5882	17.678	18.623	14.1063	15.1371	16.065	14.8723	13.7266	14.3837	19.6888	14.6162	13.6935
Fabp7	Fabp7;chr10:57504728-57508256	OPC	631	2208.87	2967.39	2903.5	3127.97	2440.33	2319	2531.9	2046.29	2011.56	1800.26	1535.65	1503.27	1614.14	1103.3	1271.09	1150.78	1359.37	1131.02	422.867
Zfp664	Zfp664;chr5:125343074-125369000	OPC	632	30.7847	24.7743	30.6331	25.707	23.2785	22.8198	23.9016	23.2368	25.2611	24.4639	25.1777	26.1339	24.2506	21.646	22.055	24.0828	31.4129	22.7401	22.8133
Oxa1l	Oxa1l;chr14:54980524-54989353	OPC	633	15.9565	14.1456	14.2454	17.5786	13.7192	12.4893	12.3722	13.0192	11.8221	11.7795	9.79524	11.9125	10.8146	10.1256	9.24249	11.4815	7.12542	9.97159	8.5434
Man1b1	Man1b1;chr2:25188262-25207733	OPC	634	15.2488	16.3242	17.0869	18.8841	13.6286	13.4001	12.8508	16.4127	13.9201	13.0867	10.8983	15.5565	13.2214	11.165	11.098	12.6478	12.189	12.7533	9.19262
Nr2c2	Nr2c2;chr6:92041411-92123052	OPC	635	11.9911	12.3935	12.5065	11.0875	9.76642	9.41015	11.2031	9.60906	9.58447	9.89981	10.4474	8.79099	8.64439	8.63223	8.7126	8.86438	9.74315	8.86055	7.4243
Gtf2i	Gtf2i;chr5:134713703-134790616	OPC	636	29.8334	30.3372	29.4173	25.558	22.9493	24.4817	25.2614	23.2829	23.7617	22.561	26.4115	21.3327	25.138	26.4108	26.0191	24.0603	27.0113	21.8404	21.0975
Zfp687	Zfp687;chr3:94810623-94819160	OPC	637	5.98109	7.04244	7.81007	7.12223	5.41381	5.80661	6.31467	5.76929	6.07563	5.80218	5.32652	5.85786	5.77608	5.08573	5.51695	5.18229	5.89944	5.47204	4.48092
Hmgxb4	Hmgxb4;chr8:77517601-77555871	OPC	638	8.24705	6.07672	8.6181	5.41592	5.86817	5.43471	5.83535	6.50202	6.37605	6.43674	6.38385	5.43296	4.83749	5.05723	4.53666	4.82623	6.01089	4.53384	5.82459
Spon1	Spon1;chr7:120909511-121186889	OPC	639	37.8157	48.6569	29.039	48.4245	32.8214	40.4288	28.745	34.7124	31.6228	30.6788	21.9221	25.7822	27.2842	27.6181	23.8892	22.5867	22.1128	22.7252	17.1749
Anapc5	Anapc5;chr5:123237469-123271348	OPC	640	58.8182	41.6278	68.32	46.371	44.0812	42.7749	39.2203	53.3463	40.8726	42.1584	43.2973	46.3592	36.7617	32.7161	36.0793	38.2133	37.3465	31.9484	39.7349
Ccni	Ccni;chr5:93610958-93635521	OPC	641	42.0212	37.5129	36.298	39.388	32.3132	34.5901	34.9348	27.6782	35.7049	34.2167	30.8203	32.5295	34.5692	28.0135	28.0338	29.177	33.5495	29.1577	25.7171
Fndc3b	Fndc3b;chr3:27315083-27609361	OPC	642	5.21823	5.04899	4.8543	5.98977	4.43992	4.67258	3.55557	4.96168	4.53364	3.84241	2.74763	4.13187	4.06462	4.0642	3.00992	4.45202	3.35185	4.92526	2.65892
Gps2	Gps2;chr11:69727693-69730093	OPC	643	8.54447	7.08253	8.00737	7.98538	6.33741	6.84462	5.91364	7.31076	5.76707	6.52718	4.64101	6.20788	4.03394	4.13539	6.83597	7.56966	4.41579	3.80803	4.28958
Kras	Kras;chr6:145165218-145198751	OPC	644	13.5025	12.3454	14.8704	12.3614	10.8586	10.0698	12.6499	10.761	11.2434	12.4709	13.022	13.4548	9.80194	11.2148	11.495	10.8283	14.652	11.0322	11.0504
Crkl	Crkl;chr16:17452079-17486348	OPC	645	16.099	17.0347	17.224	15.425	14.9717	13.3209	13.9457	12.7279	13.9687	13.134	14.1485	14.7015	14.3913	11.8693	13.5312	13.6567	14.0018	10.4682	11.2334
Jak2	Jak2;chr19:29326317-29387570	OPC	646	16.1086	15.5912	13.0575	12.5947	13.3289	11.6945	11.5988	11.3571	12.1131	9.67366	8.67583	9.6225	10.4801	9.85578	7.19399	8.21151	9.39649	10.7854	8.40657
Rpl41	Rpl41;chr10:127985165-127986224	OPC	647	814.595	763.733	1064.71	864.75	730.177	730.908	685.669	788.097	652.064	713.932	715.678	725.413	596.861	584.864	575.596	679.436	579.017	673.693	632.633
Phf6	Phf6;chrX:50265442-50310120	OPC	648	22.4227	17.7396	29.0212	16.0484	18.4546	17.1932	18.9028	16.7641	17.9325	15.8916	18.0666	16.1081	13.7187	12.725	14.6915	12.3838	13.195	13.2652	17.2001
Gpn2	Gpn2;chr4:133140287-133147650	OPC	649	5.80233	7.51935	7.36247	6.90671	5.83411	5.38379	6.29879	5.5716	5.8689	6.67429	6.48736	5.76762	5.8185	5.43167	4.25987	5.21606	5.86241	7.08752	6.36628
Ddx6	Ddx6;chr9:44412974-44448814	OPC	650	25.2771	23.5064	23.8994	23.6098	20.2221	19.8843	20.6417	19.8343	19.7839	19.7979	21.4496	20.5531	20.4611	19.6215	18.4642	17.437	25.0864	19.8667	20.5916
Ubac2	Ubac2;chr14:122277827-122420257	OPC	651	22.229	17.1176	18.34	17.0437	17.734	15.4936	14.1789	15.1552	17.8958	14.4806	13.5421	14.3969	15.0286	11.1328	12.5393	13.3323	8.9671	12.1945	9.64613
Brd7	Brd7;chr8:90856209-90886090	OPC	652	22.046	19.0354	22.0658	19.4656	16.0611	17.3555	19.0658	16.6809	15.5731	17.4935	16.7039	17.4786	16.9068	15.8057	12.9484	16.0891	14.5105	12.0217	12.0464
Fgfrl1	Fgfrl1;chr5:109123247-109135969	OPC	653	25.6268	24.985	26.5437	20.0129	16.749	23.0146	20.1994	21.4003	11.1035	18.2902	16.7775	14.6481	9.54091	13.8319	10.7396	12.2763	11.6165	25.3769	14.3002
Tfam	Tfam;chr10:70688224-70700792	OPC	654	9.32018	7.90843	10.0705	7.53634	7.72832	7.30817	7.00233	7.13339	7.08822	7.36127	7.80786	7.62072	6.67094	6.34648	6.19329	5.39978	6.49504	5.8259	7.09589
Cdk4	Cdk4;chr10:126500658-126504338	OPC	655	197.228	180.664	256.116	166.026	164.807	153.187	183.095	169.028	156.009	167.302	183.067	149.664	129.524	132.817	144.876	119.801	183.125	118.263	156.548
Sbf2	Sbf2;chr7:117451526-117758434	OPC	656	18.0219	19.6046	17.6065	17.3781	16.8914	14.0621	15.7083	14.1796	18.3203	14.3257	15.1405	15.8251	14.7814	12.7931	11.4392	12.1443	13.6934	12.7706	11.8816
Ppm1a	Ppm1a;chr12:73862197-73895927	OPC	657	19.8035	23.2667	19.2247	18.5862	17.4033	18.4581	17.2426	14.6903	16.2619	20.4203	19.3607	17.576	14.1717	17.5002	13.6665	14.1718	19.2251	16.1918	15.8404
Rtn3	Rtn3;chr19:7500390-7557779	OPC	658	65.1012	66.0055	71.4513	78.5044	61.7799	54.0616	61.8036	58.0138	63.1253	62.3714	63.5635	63.8529	65.9154	59.7486	63.6954	62.6777	53.5924	60.6578	43.025
Npat	Npat;chr9:53345151-53383732	OPC	659	6.7259	6.933	7.37931	5.84969	5.27027	5.79449	5.94281	5.54276	5.6163	6.05498	6.54719	6.37481	5.23919	5.61395	5.3173	6.08393	7.12819	5.69041	5.22604
Slc15a2	Slc15a2;chr16:36750249-36785048	OPC	660	24.7716	25.8173	23.8679	29.9541	25.4424	22.4211	21.7996	17.911	20.6758	16.4474	13.4577	10.825	15.7085	11.5533	14.1199	12.9987	15.7725	13.7015	6.32505
Tmed1	Tmed1;chr9:21311823-21314630	OPC	661	13.5104	11.4741	16.0803	16.6793	11.4561	11.5614	11.9564	13.4786	10.4447	10.8669	12.3278	11.1683	9.71351	9.22472	8.71197	10.7657	9.50769	11.4457	9.17715
Rab1b	Rab1b;chr19:5099206-5106996	OPC	662	38.6334	34.4048	49.2567	31.9004	33.7108	34.0901	29.9517	31.6358	38.1471	38.3993	36.2126	41.212	36.8268	34.1031	33.7646	36.515	31.2139	40.1119	24.855
Fbf1	Fbf1;chr11:116003598-116029492	OPC	663	8.524	7.42099	9.37843	7.23071	6.91074	6.77303	5.18976	8.45449	6.80851	5.3305	4.26396	6.11738	6.37789	4.54978	4.60443	5.77671	4.78637	4.87422	4.19031
Armcx2	Armcx2;chrX:131338680-131343760	OPC	664	17.8829	14.9274	16.6301	14.2257	15.0173	12.6258	10.9243	14.8912	14.155	12.7383	9.69484	14.0546	12.4537	9.55693	8.72726	11.0325	8.0093	12.5165	11.1997
Arid2	Arid2;chr15:96117952-96235894	OPC	665	10.2624	7.74108	9.03453	7.68931	7.3846	7.40299	6.95992	7.44094	7.76901	6.72775	6.76598	6.45738	6.9004	5.9548	6.57993	6.48097	7.5444	5.17551	5.52589
C230096C10Rik	C230096C10Rik;chr4:138908507-138934645	OPC	666	8.88905	8.32027	7.89442	8.97202	6.9554	7.00608	7.08795	7.59264	8.1947	7.72214	8.56262	8.24127	8.68531	7.93438	8.05279	8.35826	6.6823	6.89491	4.91243
Itgb1	Itgb1;chr8:131209553-131257479	OPC	667	88.2459	69.3746	95.6042	67.4939	63.7419	77.5566	64.8887	63.3941	63.8394	69.8262	74.4065	76.8565	60.554	66.1403	58.3415	63.2933	62.2433	69.8461	52.6468
Epc1	Epc1;chr18:6435948-6516085	OPC	668	13.9254	13.9846	14.6072	11.2899	10.8385	10.9554	12.948	10.4904	13.3877	10.6407	11.0492	9.84921	9.36343	10.4398	10.3477	8.39015	10.389	7.56437	9.21967
Gpc2	Gpc2;chr5:138714887-138721165	OPC	669	7.10171	9.0367	7.1416	7.53809	6.66282	5.44608	7.13101	6.66726	5.64525	5.78223	6.65414	4.07991	5.21982	4.24892	5.78094	5.37651	7.61335	3.82604	5.14507
Ube2z	Ube2z;chr11:95908749-95926678	OPC	670	12.2272	9.94239	11.1509	9.96686	9.82242	9.08245	8.40546	9.08844	11.1447	9.84675	9.61692	8.45302	9.37724	8.43136	7.48593	9.19928	6.70769	8.32669	6.443
Ankle2	Ankle2;chr5:110660022-110685670	OPC	671	10.7828	9.86356	9.99869	10.824	9.55372	8.45571	7.91011	8.95333	9.70654	8.72669	7.39357	9.10829	8.67647	7.42905	7.43154	8.91166	8.08331	7.45557	7.18565
Hnrpdl	Hnrpdl;chr5:100462597-100468241	OPC	672	51.4122	39.5197	65.7287	41.677	39.8376	37.4225	43.0171	46.5298	34.4557	38.0105	41.953	38.3702	28.0182	26.6917	28.3793	31.3004	35.2536	24.1656	39.5256
Wdr5	Wdr5;chr2:27370666-27392055	OPC	673	12.0954	10.4536	13.9767	9.40013	8.93211	9.67418	10.6162	9.4414	9.77326	8.92173	9.09041	9.67107	7.60417	7.39486	7.80008	8.66013	9.14752	6.77419	9.84436
Msh2	Msh2;chr17:88071896-88123053	OPC	674	13.0752	8.91259	14.1467	8.90181	9.92027	9.56437	7.71712	10.7248	8.23721	9.00942	7.92254	8.54329	7.15714	8.01182	6.67068	6.90375	7.53876	5.98361	9.76287
Man2c1	Man2c1;chr9:56978583-56990017	OPC	675	7.54586	8.82693	9.60336	6.85114	6.8996	6.00284	6.79304	7.96098	7.6801	6.15809	5.73288	6.79507	6.15574	4.97483	6.44397	5.74658	4.76127	5.22757	5.06726
Pcdh10	Pcdh10;chr3:45182319-45238501	OPC	676	43.8853	50.738	51.6024	58.0544	42.4809	40.9839	45.7861	42.8704	44.69	38.373	30.3144	40.3777	41.7941	33.3773	35.1369	40.6617	33.0775	35.9286	23.0553
Gnai3	Gnai3;chr3:107910216-107949032	OPC	677	39.5413	35.9023	43.5317	36.7795	33.5875	31.972	32.9213	32.8336	33.5277	33.7309	32.437	34.6181	32.8704	31.4234	28.7867	29.2517	36.5559	32.8331	21.0268
4933403F05Rik	4933403F05Rik;chr18:68419838-68459987	OPC	678	6.18793	6.61779	6.17402	7.01752	5.40215	5.17769	5.56266	5.78202	5.46674	5.83241	6.51598	5.67438	5.41551	5.96643	5.43065	5.10405	4.30524	4.72713	4.67424
Mex3c	Mex3c;chr18:73732358-73752232	OPC	679	25.8494	19.1387	29.5768	18.6666	19.863	18.9753	20.3716	19.4371	19.187	18.5593	20.1747	21.6665	16.6571	16.9456	15.8755	17.2382	19.0601	19.6952	17.2128
Prkra	Prkra;chr2:76467993-76486051	OPC	680	13.7365	16.4784	22.8824	17.283	15.1521	14.0951	14.0841	16.0435	14.3133	14.9297	13.8861	13.1822	11.8304	10.0261	10.414	9.51025	12.3047	11.1149	11.4954
Fam76b	Fam76b;chr9:13632170-13650966	OPC	681	9.00683	8.34595	10.6447	7.47236	6.93113	7.45245	7.10091	8.44236	7.65771	6.97083	7.63701	7.62824	5.92216	6.08297	5.91858	6.64935	8.12377	5.85519	6.52053
Glb1	Glb1;chr9:114310236-114383495	OPC	682	7.83784	7.79966	7.67435	5.79301	6.64645	6.4117	4.33046	7.16839	6.43198	5.48561	5.4031	4.85767	4.71467	4.83924	4.00759	5.30729	4.21654	5.47979	5.01626
Gramd1a	Gramd1a;chr7:31915145-31936069	OPC	683	28.0453	26.2231	19.3082	23.6462	23.9118	17.8949	20.1591	20.0731	23.3787	21.4924	21.1655	16.9596	17.156	16.3446	14.3841	18.2148	24.2013	14.4687	18.2941
Ppp1r11	Ppp1r11;chr17:37085299-37088737	OPC	684	16.0619	10.4583	17.1764	14.6057	13.0741	12.4456	11.0392	12.6396	13.1613	11.7585	11.7956	12.0711	10.4325	7.96432	8.43776	10.2338	11.5272	10.4159	8.13752
Eftud2	Eftud2;chr11:102699785-102742289	OPC	685	18.3393	14.0175	22.8844	13.8374	12.9108	14.6057	13.355	17.4218	12.7239	15.2303	13.8038	13.8327	10.6185	11.4103	12.3332	13.1107	10.3977	12.6569	11.8136
Tnrc18	Tnrc18;chr5:143200557-143579066	OPC	686	5.38578	6.36129	4.60112	6.77793	5.15674	5.01485	5.24829	4.1008	4.43578	3.84437	3.6206	3.36705	4.44049	3.95162	3.59822	4.96768	4.53293	4.81582	3.20866
Phf23	Phf23;chr11:69809272-69813513	OPC	687	13.2662	12.2511	10.4975	13.2712	10.6006	8.99365	11.8144	10.2384	11.358	11.5071	10.1837	11.0831	10.2981	9.34354	8.16618	9.15612	10.2221	8.29638	7.40622
Arfgap2	Arfgap2;chr2:91105271-91117528	OPC	688	8.80954	8.88081	9.80965	8.86641	8.15756	7.08661	8.08892	7.41575	6.37039	7.88895	7.67973	7.74978	7.18944	6.7475	7.07892	7.11263	8.34803	7.4025	6.6485
Phf5a	Phf5a;chr15:81694945-81702322	OPC	689	20.6471	12.9423	23.7309	15.3702	14.6432	17.2478	13.6322	15.9475	11.9023	15.0053	13.7185	14.5075	9.56801	12.3283	10.4146	11.4791	14.6488	10.2071	15.283
Ehmt2	Ehmt2;chr17:35035443-35050992	OPC	690	24.1698	28.1471	26.9608	24.5397	21.1836	20.1071	24.2462	22.3238	22.8431	23.0778	25.1137	19.941	21.4562	18.7002	22.1969	18.5372	23.0737	20.0342	16.2654
Sppl3	Sppl3;chr5:115461532-115548799	OPC	691	18.5108	13.64	15.5415	12.7349	14.2806	13.4658	12.5668	10.8303	13.152	10.8891	11.4235	10.1007	11.2504	10.367	11.1112	9.09105	10.4154	7.2769	8.16348
Mknk2	Mknk2;chr10:80128073-80134721	OPC	692	12.1838	13.3517	12.9026	12.7799	10.1565	11.372	11.172	10.6535	10.8152	11.1347	10.4211	11.9208	10.659	9.79617	8.96637	11.1926	10.4678	6.83053	7.90823
Vprbp	Vprbp;chr9:106724306-106783323	OPC	693	7.12593	6.71431	8.18658	5.52688	5.70304	5.92635	5.57866	6.1348	6.81965	6.3976	5.86358	6.30288	5.45744	4.73163	4.56368	5.50869	5.65688	4.63339	6.14033
Kdm3b	Kdm3b;chr18:34936661-34999024	OPC	694	9.30572	10.0863	8.13013	8.86593	8.11186	7.00976	7.47366	8.23181	7.98305	6.51391	6.23095	6.75948	7.48849	6.4408	7.00216	6.56279	6.25254	4.99037	5.06929
Uba6	Uba6;chr5:86539753-86601768	OPC	695	6.1156	5.55335	6.99104	5.71688	5.2002	4.41891	5.71475	5.31834	5.23189	4.56264	4.46238	5.18129	4.25924	3.74068	4.59622	3.74609	4.81135	4.39838	4.39097
Lztr1	Lztr1;chr16:17509063-17526423	OPC	696	19.7449	22.7384	20.6464	20.9498	17.0639	17.6405	17.8927	18.646	17.5888	18.5896	21.9675	18.515	16.3171	15.373	17.4424	18.0009	16.9791	15.7964	13.8052
Trim27	Trim27;chr13:21271799-21286592	OPC	697	10.2124	8.3391	13.9666	7.98205	7.60885	8.02425	9.71851	8.98017	8.13427	8.42277	7.90103	7.53903	6.86838	6.16848	7.19843	6.56176	9.96045	6.75991	8.32106
St13	St13;chr15:81195473-81230124	OPC	698	60.2821	67.5987	73.5399	69.7522	56.4092	53.8593	60.8819	58.8728	54.6854	56.5385	62.2871	58.0754	51.2046	43.8063	45.5242	46.0265	57.0927	45.8267	41.7635
Btbd7	Btbd7;chr12:104022857-104116616	OPC	699	8.78492	12.025	8.98484	8.63759	8.16714	9.49264	7.16778	7.77713	8.0949	8.91643	6.11375	8.21798	6.9262	6.79625	7.42196	6.39785	6.83089	8.05221	4.98526
Pcnp	Pcnp;chr16:56015620-56029830	OPC	700	19.5612	19.3222	22.0658	17.0382	16.0113	18.2049	15.8913	16.0699	15.9845	18.118	16.8017	19.5926	13.2817	16.03	12.7736	13.7335	20.7047	16.9964	16.0269
Ergic2	Ergic2;chr6:148127839-148160896	OPC	701	14.2218	11.9503	14.3328	10.7238	9.72345	10.9709	12.7521	10.0259	9.8752	10.4754	10.6169	10.2952	8.7205	9.07748	9.2383	10.3149	11.5165	9.26881	9.91154
Nedd4	Nedd4;chr9:72510153-72597655	OPC	702	151.377	138.167	148.378	139.282	120.605	122.371	115.925	131.094	123.906	120.591	106.836	121.52	114.982	106.074	94.0029	106.563	122.546	118.422	90.0194
Whsc1l1	Whsc1l1;chr8:26712777-26830139	OPC	703	6.37517	5.78345	6.17372	5.18913	4.62031	5.07854	5.08992	5.18051	5.40653	5.39514	5.34564	5.17573	5.16379	5.12323	5.52656	4.54575	5.37182	4.92159	5.32112
Sp1	Sp1;chr15:102236746-102266835	OPC	704	12.8708	11.8545	14.7658	10.5	10.4937	9.36655	10.856	11.7267	9.70324	9.64054	8.6984	10.6039	8.54619	8.27376	7.94162	8.85045	9.93138	7.44042	9.15986
Snora23	Snora23;chr7:117189877-117190061	OPC	705	258.352	250.652	224.307	211.533	220.084	198.776	144.901	238.43	157.369	107.196	143.296	116.103	124.168	99.3316	133.99	245.73	252.266	336.054	308.753
Srsf4	Srsf4;chr4:131429553-131457640	OPC	706	16.9091	11.7626	16.8812	11.4341	12.9385	11.5654	11.6631	12.2167	11.2829	10.8347	9.19909	10.1461	9.68776	9.44301	9.8272	9.30047	9.48878	7.81265	9.60798
Mbtd1	Mbtd1;chr11:93747532-93808298	OPC	707	10.1739	10.2309	8.24472	13.3142	8.59464	8.08882	9.21294	9.73184	8.09082	7.74572	6.52744	8.76749	6.46961	5.47119	6.08136	6.9435	7.72057	4.63045	6.97755
Cnot2	Cnot2;chr10:115922216-116018567	OPC	708	20.9749	18.5829	22.4133	17.263	18.3026	16.7887	17.1611	15.0637	17.0124	15.8563	16.9629	16.3098	15.8547	11.1408	13.6068	12.097	19.2648	12.962	15.6241
Arih2	Arih2;chr9:108505273-108551711	OPC	709	5.60177	5.46525	6.97666	5.31529	4.41701	5.47546	4.67912	5.27895	4.94176	4.53379	4.76931	4.45801	4.31044	3.6971	3.79297	3.93871	4.46443	4.28989	4.26314
Nae1	Nae1;chr8:107034927-107058537	OPC	710	14.5002	13.5762	19.5431	11.83	12.6498	12.0825	11.1605	14.6293	12.4893	12.8155	13.5231	13.1674	11.0867	10.5939	8.86449	10.4655	11.2145	10.6608	10.8867
Dcaf10	Dcaf10;chr4:45354972-45392594	OPC	711	5.5073	4.90146	5.14061	5.09032	4.31548	4.35681	4.68806	4.18023	4.71761	4.33821	4.50406	3.78551	4.4912	3.71012	3.97411	3.5344	2.8763	3.69444	3.49952
Zmym4	Zmym4;chr4:126539064-126645167	OPC	712	13.2196	13.7863	15.1288	13.7998	11.9363	10.5595	11.8543	13.1976	12.6239	11.0635	12.3016	11.7566	9.858	9.19481	9.80568	10.3599	10.1292	9.47334	9.18027
Ppp1r14c	Ppp1r14c;chr10:6881565-6980391	OPC	713	23.0527	23.7423	27.5445	19.7291	16.3312	21.7017	18.4563	23.505	15.2804	17.1655	13.2239	18.1547	12.0876	10.9287	11.1785	12.1602	17.0138	10.6839	15.4695
Clta	Clta;chr4:44025514-44045718	OPC	714	96.1952	96.7221	113.838	110.578	88.231	93.4869	87.2311	85.9701	73.1282	93.6319	89.4651	88.3835	78.0781	80.0991	71.1262	92.1178	60.9375	76.9657	69.2044
Zc3h4	Zc3h4;chr7:16986544-17023045	OPC	715	7.25233	6.73753	7.88726	5.90028	6.30814	5.68074	5.30593	6.33187	5.3128	5.25879	4.51782	5.30981	4.5481	5.38439	5.34081	4.88343	5.95177	4.13957	4.83809
Ap2b1	Ap2b1;chr11:83116198-83218535	OPC	716	30.9012	31.0031	32.8087	29.4885	28.057	23.6157	25.9013	28.0945	27.8054	23.749	24.5143	28.6264	27.5722	23.9273	23.3156	25.7704	19.0359	22.9912	17.5958
Wdr82	Wdr82;chr9:106073259-106094037	OPC	717	33.9967	30.2105	38.2137	25.7129	29.1826	27.5382	27.3046	25.0037	29.1742	29.3062	27.8438	23.1078	26.2352	22.0711	22.7885	21.9467	27.0887	20.9111	25.8971
Ppig	Ppig;chr2:69561144-69592116	OPC	718	10.323	9.51306	10.8208	7.89233	8.12767	8.23414	7.60776	8.85056	8.11607	7.53364	8.58224	7.52812	6.65268	6.5925	6.86341	6.83464	9.1433	6.78964	6.55357
Egln2	Egln2;chr7:27943676-27951821	OPC	719	16.5326	14.2581	17.0945	15.4748	15.2386	11.558	13.2992	13.8611	14.2293	17.5596	14.0926	13.8945	14.0619	12.2406	12.4846	12.682	13.0398	10.7951	9.6306
Bbs9	Bbs9;chr9:22280158-22692724	OPC	720	5.56199	6.46295	5.25554	5.82538	4.6293	4.90025	4.74688	5.40785	4.15788	4.80373	4.13082	5.09386	3.83674	2.9962	4.27011	4.07732	3.29314	4.43091	3.81473
Lsm10	Lsm10;chr4:125773896-125775828	OPC	721	6.97141	8.98033	8.68705	8.31995	8.44366	6.26047	5.92753	7.44827	7.31033	9.35196	7.37216	7.76839	4.09193	5.43984	5.25024	5.36816	6.37848	9.39558	4.80005
Prpf38b	Prpf38b;chr3:108705724-108714622	OPC	722	16.5372	16.5957	17.6754	12.9322	13.1479	13.6675	14.8063	12.7104	14.043	13.2999	12.8544	12.1795	12.2456	11.0136	10.4233	12.7712	12.1274	11.2127	11.751
Pcf11	Pcf11;chr7:99792221-99818422	OPC	723	7.21618	6.40204	8.53946	6.34546	6.3414	5.61097	6.39129	5.95289	5.99642	6.0408	6.17933	5.85572	5.58116	5.36461	6.14233	6.29744	7.57763	7.15308	5.02043
Lin7c	Lin7c;chr2:109731034-109741093	OPC	724	41.4735	36.8411	37.7981	35.9025	32.7524	34.3759	28.2127	34.2447	38.005	36.911	33.9548	37.861	35.0041	33.8397	27.1918	33.0694	32.5763	30.4769	26.2448
Thap11	Thap11;chr8:108379002-108380850	OPC	725	19.2023	16.4487	20.3219	18.1274	16.3203	15.3739	15.7592	15.74	16.1099	17.4988	18.7025	15.7156	15.0012	10.6862	12.6205	10.7555	14.4889	11.7692	14.829
Zfp787	Zfp787;chr7:6083090-6107573	OPC	726	8.19851	12.1085	9.82705	10.864	10.7624	7.80495	7.02279	9.40626	8.71152	7.4528	7.47093	7.68435	8.13164	6.48977	6.51383	6.53335	8.56508	5.42196	5.78531
Arl6ip4	Arl6ip4;chr5:124566116-124568204	OPC	727	15.4145	13.7265	16.2069	13.4677	11.9054	11.986	12.0423	14.2795	12.4102	13.6363	10.3754	12.4719	10.0598	9.27365	11.4118	11.7496	9.94299	9.43608	10.1981
Pafah1b3	Pafah1b3;chr7:26080067-26082974	OPC	728	20.5263	15.2488	25.8339	23.2223	20.7281	17.8707	16.0822	17.7545	19.2361	12.9728	13.2128	18.3356	12.7581	9.10594	8.76057	10.9715	14.5674	7.54953	15.6695
Ankmy2	Ankmy2;chr12:36883710-36923878	OPC	729	10.7209	12.2837	11.4647	12.677	10.3485	10.5508	10.2924	9.07774	10.508	11.7551	8.84906	8.35196	8.67582	8.9956	6.03594	8.36768	8.78604	7.76407	7.8217
Gm15421	Gm15421;chr5:22034038-22034848	OPC	730	54.5546	43.8436	64.719	53.2491	45.113	42.6038	45.7864	51.3239	45.1462	48.1402	50.6495	53.4569	42.3292	40.6253	39.0472	41.0565	30.5211	40.9373	44.6334
Ankrd10	Ankrd10;chr8:11611582-11635754	OPC	731	25.3714	23.9299	22.5382	20.534	19.956	20.9711	18.6273	19.3842	20.6092	18.6018	19.0991	17.1306	16.7354	16.3652	13.5999	14.3373	20.5889	16.5675	15.9104
BC017647	BC017647;chr11:77908174-77970841	OPC	732	6.09665	5.7577	5.10703	6.38807	4.03818	4.65956	5.51716	5.74183	4.25859	4.30674	5.27694	5.47134	3.97665	4.21326	4.12407	4.31111	4.09326	2.95111	3.41278
Lemd2	Lemd2;chr17:27326544-27341383	OPC	733	12.3308	10.4205	9.22084	9.06411	10.1873	8.44792	8.61757	7.84229	8.50946	9.97196	10.1718	9.45019	8.38468	7.74518	7.5887	7.30628	8.35277	8.69865	4.85542
Dhx30	Dhx30;chr9:109986822-110020120	OPC	734	21.164	19.1733	20.8687	18.476	17.4384	15.9681	16.9998	17.7598	18.0698	17.2193	17.2696	17.0494	14.8065	14.5088	14.6322	16.5828	17.6942	11.716	15.0239
Vezt	Vezt;chr10:93430844-93498493	OPC	735	7.22415	9.6615	8.4842	8.6097	8.4372	5.78191	7.66153	7.19074	7.93802	6.02212	7.03475	6.86526	6.6026	6.11695	5.98093	5.9072	6.57785	5.29301	6.79249
Twsg1	Twsg1;chr17:66272404-66300527	OPC	736	15.8073	16.4587	15.7135	18.172	15.4309	12.9463	13.3991	14.8385	14.3265	13.6905	10.5819	12.7495	13.6796	10.8775	10.4831	11.6454	10.7033	13.6963	9.0823
Eif4h	Eif4h;chr5:135095745-135115198	OPC	737	108.469	80.9805	121.707	78.5798	81.8941	82.6784	85.3206	83.8097	81.9582	87.9491	91.8467	81.4459	74.9141	72.3613	68.6978	70.4601	82.3912	76.9412	76.6029
Myo9b	Myo9b;chr8:73796612-73884611	OPC	738	7.64051	7.43658	8.08136	6.77614	6.46207	5.2784	6.71728	7.18707	6.74525	6.38743	6.48831	7.03891	6.46339	5.95801	5.62871	5.55246	5.60284	5.47467	5.08537
Trappc8	Trappc8;chr18:20975724-21054579	OPC	739	11.9225	12.4271	13.2623	10.4502	10.9048	9.13683	10.566	10.5674	11.1776	10.9249	11.385	11.4453	9.4895	10.2916	9.14912	11.0367	10.1851	8.54104	8.41101
Elf2	Elf2;chr3:51059586-51129909	OPC	740	10.3099	11.9671	12.4561	10.0265	10.2798	9.63031	9.90669	8.53673	9.06803	10.5548	8.3878	9.69157	9.3773	7.74016	8.43719	7.42303	10.9363	9.92967	6.82621
Sox3	Sox3;chrX:58144540-58146605	OPC	741	19.5522	23.892	23.3819	28.6083	19.5889	16.6528	26.8222	18.7288	17.3718	16.8334	11.769	9.47717	13.7726	9.82814	16.4289	11.9561	13.0781	7.17805	11.2338
Rbbp5	Rbbp5;chr1:134373943-134402242	OPC	742	7.91249	7.48651	8.90547	6.82133	6.39521	6.39112	6.54427	7.3474	6.97544	6.32585	7.38423	8.01547	5.765	6.10304	4.89057	6.43295	6.34104	4.61382	6.71982
Ap3s2	Ap3s2;chr7:87020210-87065526	OPC	743	5.6897	7.07728	5.97802	6.56112	5.22787	5.26477	5.53994	5.67066	5.63105	5.84958	5.11311	5.09383	5.01709	5.34342	4.75751	5.66253	5.66771	5.47661	5.28954
Lypd1	Lypd1;chr1:127768618-127808791	OPC	744	9.40861	13.7414	10.6514	15.7185	10.2631	15.6556	7.32946	9.22434	8.04919	7.36158	5.13233	7.19342	6.34478	5.33785	6.74482	6.28939	9.99759	10.9039	7.14402
Cdk2ap1	Cdk2ap1;chr5:124795447-124804637	OPC	745	30.7604	25.4596	29.799	28.9057	18.4065	27.6886	26.7696	25.7344	21.4886	22.75	22.8601	23.2355	14.16	16.8112	19.4232	20.176	23.137	14.4337	17.4659
Dgcr2	Dgcr2;chr16:17840450-17891821	OPC	746	25.6565	26.1251	27.0455	24.9171	22.3942	21.8421	23.7695	21.0298	21.9022	21.042	21.9421	19.7309	19.6303	17.1293	19.4102	18.7073	20.5909	17.3059	15.5706
Zfp275	Zfp275;chrX:70587958-70604419	OPC	747	10.5835	8.42573	9.73861	6.47565	8.15896	7.42828	7.28937	7.36319	8.4232	7.82112	8.43984	8.29963	7.53719	5.8812	6.19909	6.74219	5.42162	6.42477	6.10615
Rnf114	Rnf114;chr2:167318144-167341666	OPC	748	13.8015	15.1227	15.3614	15.0431	13.4815	12.5948	11.139	13.7287	13.4489	11.441	12.3566	12.0143	11.3231	9.03357	10.4032	10.4202	11.5831	11.133	9.52527
Cand1	Cand1;chr10:118635867-118677111	OPC	749	23.4798	19.2227	24.5392	16.9736	18.2091	18.0749	17.6682	18.3812	19.773	17.6468	18.435	19.839	17.159	16.2542	15.7265	16.9335	16.9858	14.9965	13.3311
4632415L05Rik	4632415L05Rik;chr3:19794870-19798984	OPC	750	4.45224	4.88782	5.36298	5.35914	4.58093	3.73158	5.07304	3.86311	4.10969	4.32063	4.19422	3.95636	4.18429	3.7256	3.73231	4.0696	5.45153	4.63886	3.93208
Rabggtb	Rabggtb;chr3:153570252-153575930	OPC	751	27.8931	22.5985	27.29	20.6303	20.6336	18.694	23.1372	22.1904	21.8572	22.5947	26.4839	22.5302	19.222	18.7465	19.4631	18.9363	21.3701	18.4346	19.3255
Lmnb2	Lmnb2;chr10:80364107-80380990	OPC	752	8.74934	5.55624	9.9461	5.05996	5.81205	5.98951	6.08982	7.32405	5.10494	5.88464	6.14204	6.29092	4.96147	5.03467	5.03611	5.03004	5.83055	3.76144	7.79002
Usp7	Usp7;chr16:8688814-8738435	OPC	753	21.1365	17.0973	22.6156	15.0314	15.2746	14.6074	18.3441	17.0538	14.4581	14.6809	16.4731	15.6988	14.0983	12.1279	12.6588	13.8967	15.8232	10.4615	13.7635
Ptbp2	Ptbp2;chr3:119421659-119486306	OPC	754	36.59	34.2204	45.0191	40.1002	36.7971	27.3562	37.5607	32.47	33.2993	25.9631	34.132	28.2976	30.3672	21.1331	31.9237	24.461	32.4377	17.4263	22.8093
Stx12	Stx12;chr4:132409978-132440373	OPC	755	35.7581	31.9474	38.0349	33.71	28.7038	31.2169	31.5813	28.5435	31.2632	33.5852	38.6385	34.1576	32.7392	30.5179	30.2538	29.9113	28.9285	31.0457	23.674
Fubp1	Fubp1;chr3:151873421-151899794	OPC	756	28.764	29.4243	32.3802	28.8781	23.9331	23.0307	26.0892	29.7797	25.0518	25.3166	27.7837	28.8572	20.501	21.6462	22.4518	25.156	25.4426	19.7777	28.1759
Snrpa	Snrpa;chr7:27972024-27981290	OPC	757	24.4263	21.6334	27.2003	19.2286	18.6874	19.238	22.3375	19.4129	21.359	20.4914	18.2219	19.3637	18.4053	16.1497	17.0724	16.4346	17.6547	15.0638	15.4304
Timm17b	Timm17b;chrX:7476523-7484778	OPC	758	10.4695	10.7419	14.5281	11.4264	8.25226	11.0734	9.01812	12.2909	7.45249	7.01657	8.68195	8.14131	7.37023	7.64089	8.10357	8.41594	4.82788	6.95353	6.45791
Thrap3	Thrap3;chr4:125841326-125879954	OPC	759	16.5032	16.3449	17.7042	13.8654	14.2722	12.9576	13.1789	15.0963	14.3334	14.4381	14.1813	12.713	12.7184	12.2916	11.3034	12.0074	10.8229	13.0801	13.133
Prkrir	Prkrir;chr7:105851872-105866571	OPC	760	27.678	23.4046	31.598	23.9774	24.0043	24.5929	20.2554	23.0616	23.709	24.4235	21.6883	21.277	21.2716	21.6263	19.4056	18.5794	22.1113	20.3837	18.5241
Stau1	Stau1;chr2:166773641-166821778	OPC	761	12.1934	11.1298	11.7553	13.6715	9.84428	9.84078	13.2203	9.10752	10.3932	9.24013	9.85084	9.21243	9.08999	8.93245	9.29842	8.97344	8.68903	8.85165	7.05833
Ppp2cb	Ppp2cb;chr8:34710092-34730276	OPC	762	43.3477	38.9313	41.7163	35.3112	36.252	35.8167	36.5997	28.6464	35.5089	34.4736	33.868	32.2411	32.1649	30.408	30.9503	31.6115	28.9299	35.7293	21.9592
Tbp	Tbp;chr17:15636851-15654391	OPC	763	10.1281	7.68352	10.6031	8.44838	8.06466	7.70412	7.13506	8.87165	7.043	8.60593	6.67465	7.06104	7.01411	6.09252	6.06497	6.27808	7.1859	5.44025	6.9472
Ankfy1	Ankfy1;chr11:72503503-72585648	OPC	764	12.0675	11.1358	11.3395	11.0213	10.3237	9.51447	9.85478	9.63204	10.9998	9.20177	9.27922	10.0301	10.0984	8.83121	8.07997	10.5282	7.60762	9.50686	5.96319
Ibtk	Ibtk;chr9:85580966-85642941	OPC	765	7.69784	7.62241	9.40946	6.72537	6.34124	6.44872	8.04178	6.31913	6.2519	6.67501	7.26308	6.60903	5.12863	6.00952	6.39195	5.7624	7.67471	5.72351	5.79728
Cnn3	Cnn3;chr3:121129458-121161123	OPC	766	74.0895	84.4284	68.9848	84.1645	70.0964	79.4991	58.2123	61.249	60.6975	67.3081	38.5105	55.9632	52.9377	53.6335	41.3154	54.3008	57.733	104.925	36.0916
1110037F02Rik	1110037F02Rik;chr4:11413104-11478290	OPC	767	9.46652	9.61811	12.1836	8.5668	8.01589	8.52228	9.47386	8.38333	7.86332	8.64505	8.90329	8.90057	7.59047	7.54701	7.29042	7.42255	7.89123	8.14818	8.2113
Zfp740	Zfp740;chr15:102038697-102046032	OPC	768	22.0895	23.4564	22.9405	21.7737	21.2625	18.3805	19.8333	18.4988	21.1727	19.9331	23.7482	24.7625	21.2552	21.4962	20.4547	19.3403	31.284	17.2976	17.713
Gmps	Gmps;chr3:63780064-63823000	OPC	769	16.2213	11.741	17.4574	12.1569	12.2503	12.6702	12.6523	12.1903	12.9969	13.2253	12.9264	11.804	11.6708	11.4128	10.0266	10.0382	12.5595	10.1383	11.4827
Use1	Use1;chr8:73890746-73893631	OPC	770	23.5563	33.9165	20.0378	33.0546	25.3046	25.9469	21.9429	22.369	24.6104	26.0089	21.0344	19.314	19.3701	17.786	13.1501	20.003	14.7665	14.359	19.5417
Ppp4c	Ppp4c;chr7:133929381-133935985	OPC	771	30.7308	25.2775	43.0275	25.5579	25.6228	29.4505	27.071	25.5695	20.3159	27.5555	24.2227	24.4878	21.0273	24.5583	22.8295	22.7976	24.4151	22.106	22.2842
Rps20	Rps20;chr4:3761619-3762747	OPC	772	278.841	279.078	300.937	256.107	263.546	218.106	216.638	265.756	240.183	262.045	215.966	275.13	211.139	180.596	154.368	182.734	140.642	180.903	238.682
Slc7a6os	Slc7a6os;chr8:108724337-108734833	OPC	773	10.0516	11.8597	10.0664	10.0635	8.8444	9.21854	10.8001	7.48846	9.50737	8.89176	9.46796	8.92271	9.13575	8.76596	7.9495	6.54145	9.01627	7.81365	9.34026
Pard3	Pard3;chr8:129587955-130136186	OPC	774	8.11295	8.83201	7.19524	8.3062	7.20713	6.64249	7.96206	6.24762	7.39337	6.64988	5.92827	6.98483	6.93241	6.20576	6.08504	6.00204	5.46354	5.15865	5.67056
Sirt1	Sirt1;chr10:62781752-62801783	OPC	775	7.1711	6.47773	5.86005	5.43773	5.77103	5.42609	4.49469	5.8915	5.73087	5.15268	4.6146	5.27165	4.41673	4.64094	4.30352	4.43148	5.29564	4.00953	4.75803
Pan3	Pan3;chr5:148242155-148360077	OPC	776	10.8439	9.25494	9.58271	7.78215	8.65368	7.08295	8.31907	8.36238	8.6237	8.24199	6.814	7.27019	8.07041	6.83508	6.38871	6.69095	7.34087	6.97191	6.59351
Cdc23	Cdc23;chr18:34791336-34811390	OPC	777	20.5678	16.2614	20.1569	14.8404	15.8334	16.2912	13.7813	16.2551	15.8583	16.247	14.6435	15.1997	12.768	13.5031	13.3148	13.1459	15.1633	12.9648	15.5729
Cdk8	Cdk8;chr5:147043250-147114450	OPC	778	6.12599	5.11987	7.5463	4.95116	5.26618	4.91628	5.7244	4.64593	4.08847	4.43476	4.76163	5.23881	4.28559	3.8809	3.54077	3.93029	3.87063	3.6291	2.31725
Axin1	Axin1;chr17:26275630-26332756	OPC	779	6.64775	6.933	7.65357	6.12309	6.04968	5.21567	6.43711	5.99586	5.97128	6.08289	5.56218	5.67396	5.75115	5.58735	5.33323	5.44043	6.16984	3.83037	4.5535
Zfp770	Zfp770;chr2:114019196-114027168	OPC	780	8.34192	7.41654	9.59079	8.83152	7.79051	7.84636	6.57011	7.4036	7.0022	6.89685	6.05625	7.32404	7.41698	5.79069	6.30422	6.56101	7.89055	5.73206	6.40718
Btbd2	Btbd2;chr10:80105361-80119816	OPC	781	8.4627	9.5761	9.70781	9.61691	8.55641	7.96547	8.23794	7.62591	7.00806	7.98843	7.97941	6.47376	6.74752	7.53843	6.88538	7.71899	8.40608	7.26479	7.54294
Enc1	Enc1;chr13:98011059-98022995	OPC	782	27.0438	34.4373	33.7086	27.3942	23.2593	24.6324	34.752	23.6266	25.7243	28.769	22.4226	20.8344	18.8264	17.8128	18.9548	16.513	28.1129	14.128	27.0327
Glg1	Glg1;chr8:113681457-113783102	OPC	783	19.7989	19.3251	19.1506	16.2167	15.4868	16.5785	15.0647	17.4482	15.3923	13.208	12.5298	16.4731	15.9185	13.7366	12.2184	13.2048	11.3858	11.932	10.0117
Grcc10	Grcc10;chr6:124689201-124691097	OPC	784	146.86	114.193	160.354	171.068	140.092	121.549	124.341	127.836	119.056	119.632	95.462	116.147	90.3466	87.3284	79.8142	114.887	78.6525	107.332	93.2669
Prkci	Prkci;chr3:30894692-30951662	OPC	785	11.0451	11.0672	15.1689	10.3645	9.15765	9.84298	11.8302	10.5132	9.59416	10.1612	10.4593	10.124	9.4821	8.64657	9.83054	7.83859	9.44851	8.92141	7.48452
March6	March6;chr15:31385653-31460792	OPC	786	17.3958	19.999	17.0555	17.6879	14.9867	15.3947	15.7585	16.4715	16.9859	15.8973	17.3445	17.2947	18.3672	18.246	17.9198	17.5026	17.6091	14.5936	12.049
Tmem132a	Tmem132a;chr19:10932318-10944269	OPC	787	13.9403	15.4265	14.7712	14.4496	12.1814	13.6366	12.4864	12.5622	11.8998	12.3481	11.4156	10.5885	11.4982	10.3557	11.0103	10.6049	9.70233	6.94613	10.4487
Rnf40	Rnf40;chr7:134732211-134747119	OPC	788	10.7648	12.3746	10.8893	12.4361	10.0866	8.82402	9.97721	11.4668	11.1153	10.0067	9.15721	10.3751	9.42719	8.39227	7.41143	9.56036	9.07545	8.02096	6.05023
Prkd3	Prkd3;chr17:79348744-79420156	OPC	789	16.8337	20.8328	19.409	17.0269	15.7828	15.6907	17.2612	15.6235	16.8068	16.4547	17.6571	16.2877	16.5621	14.7578	15.5421	12.8554	20.6217	11.7339	14.0888
Ralbp1	Ralbp1;chr17:66197768-66235095	OPC	790	12.5931	10.6044	11.2038	11.8737	9.4857	11.0633	9.64761	10.0081	11.0407	9.6953	8.16271	10.8676	9.70441	8.43968	7.75315	9.0243	9.91638	8.77022	7.99898
Exoc5	Exoc5;chr14:49631818-49686342	OPC	791	20.0496	15.1914	20.1675	13.3978	14.4204	15.1843	15.3539	14.8429	14.0905	14.5471	16.3016	13.8854	13.0752	13.072	13.669	11.5045	13.0132	10.3778	12.2568
Tmem120a	Tmem120a;chr5:136211359-136220042	OPC	792	6.94006	7.33536	8.54533	8.44279	6.64686	5.98789	7.2634	7.28361	5.37199	5.3382	6.41375	7.24558	4.34954	5.10078	3.85872	5.7721	5.08491	6.31958	4.31096
Col4a3bp	Col4a3bp;chr13:97312689-97410122	OPC	793	6.17842	6.62673	5.81703	5.37126	5.39911	5.39096	5.38285	4.68801	5.50379	5.59495	5.25217	5.54143	6.05399	5.61943	5.73288	5.62052	6.12276	6.0628	4.55908
Cd2bp2	Cd2bp2;chr7:134335173-134339514	OPC	794	15.0716	13.7749	14.518	14.7043	11.7004	13.1801	11.5558	14.0594	12.3709	13.6682	11.4921	13.6615	10.0298	11.521	9.41593	12.4616	12.866	9.51379	10.8369
Nudt21	Nudt21;chr8:96543302-96560939	OPC	795	10.2624	5.99191	11.679	6.05145	7.18895	7.6793	7.84115	6.85092	6.06517	6.20141	6.12048	6.42648	4.98886	4.85418	4.3744	4.69641	5.07715	5.05256	5.22575
Mrpl13	Mrpl13;chr15:55365649-55388867	OPC	796	32.0148	23.3594	44.087	30.1937	26.3349	28.9268	27.5417	29.9733	23.2957	23.7287	21.7527	26.9627	22.6196	25.7921	21.9909	23.1425	19.3134	23.2982	21.0012
Prpf4	Prpf4;chr4:62069816-62088024	OPC	797	5.38993	4.67536	5.6696	4.38294	4.60501	4.25186	4.15332	4.49012	3.34915	4.41292	4.11394	4.2185	3.74729	3.44503	3.89003	3.83898	4.32179	2.91948	4.46733
Znrd1	Znrd1;chr17:37091302-37095373	OPC	798	14.7284	13.411	15.9469	12.4942	11.9455	9.74939	16.3099	11.2328	10.8587	10.8453	13.1888	11.3578	10.8357	11.2556	9.28581	7.77429	13.12	11.8055	11.0631
Gas1	Gas1;chr13:60275765-60278896	OPC	799	14.8904	7.6694	14.788	7.4043	10.492	10.3299	7.30451	10.8208	7.91071	8.65833	5.52704	5.70486	5.41267	4.74765	4.37917	5.77176	6.71544	13.2349	10.6396
Hnrnpk	Hnrnpk;chr13:58493311-58503877	OPC	800	80.0707	58.4685	98.8831	61.516	66.2862	60.5952	66.4624	66.8502	65.8851	61.0138	59.7507	64.3555	56.0713	49.398	56.0143	55.3765	56.1309	50.8145	54.432
Tex10	Tex10;chr4:48443827-48486294	OPC	801	9.80672	7.33023	11.076	5.74258	7.06644	7.48783	6.72368	8.27941	5.87346	7.17456	7.11591	6.99905	5.51287	5.37724	5.2309	6.07019	7.09411	5.14975	8.34989
Eif3h	Eif3h;chr15:51618108-51697007	OPC	802	58.7053	58.3811	60.707	58.1448	55.0176	49.9201	52.8658	47.6133	51.7065	51.9744	43.4762	50.6648	38.801	39.4428	37.9173	41.7035	42.3453	32.5516	41.7565
Rpl37a	Rpl37a;chr1:72757833-72760387	OPC	803	15.1725	12.4237	14.1924	13.5772	11.3371	12.6339	12.4286	11.8126	10.6381	13.099	12.7945	14.1753	6.52549	9.52564	10.3767	7.45	11.829	8.29593	8.85641
Cpsf1	Cpsf1;chr15:76426237-76438021	OPC	804	10.7154	10.3892	12.1622	9.22442	7.83639	8.80092	10.2548	10.1115	7.39789	8.52941	9.66938	7.76212	6.50202	7.70484	8.88892	9.01805	8.92303	6.86994	8.513
Ccdc90b	Ccdc90b;chr7:99709658-99730804	OPC	805	12.7708	11.8	15.9456	18.2834	12.9826	12.7435	13.8628	11.6182	9.98619	10.5751	10.7138	11.51	8.68755	10.0686	8.45696	11.6324	8.66869	10.8342	6.07853
Bdp1	Bdp1;chr13:100787948-100874025	OPC	806	6.05553	5.48996	5.95449	4.73275	4.91209	4.85619	4.9535	4.64048	5.0038	4.69314	5.65223	4.4453	4.22457	4.55484	4.53752	4.09931	5.15022	3.8205	5.02779
Ddx23	Ddx23;chr15:98475937-98493320	OPC	807	20.7389	18.9246	23.1542	18.6974	16.2175	18.5607	17.9456	18.2853	15.7816	17.0739	17.265	17.7827	14.1231	13.3307	15.0328	16.1078	15.5525	13.5519	14.2641
Papola	Papola;chr12:107022911-107077153	OPC	808	27.8266	24.9636	31.0972	18.3039	20.0372	26.387	20.4353	22.2055	20.0617	24.025	21.3377	21.0511	16.5376	18.909	16.8376	18.156	22.926	17.9392	22.02
Hif1an	Hif1an;chr19:44637343-44650764	OPC	809	7.23319	7.64587	7.19643	6.9619	6.05681	6.4799	6.86152	5.91646	5.97964	6.22147	6.0431	5.84472	4.76126	5.34907	4.97793	5.13091	5.13436	4.58431	5.53457
Ttbk2	Ttbk2;chr2:120558551-120676320	OPC	810	5.63548	7.14967	5.95727	6.54736	5.73899	5.08528	5.4844	5.73924	5.61365	4.77665	5.44502	5.53101	4.86981	4.44332	4.56742	5.3038	6.38288	4.45024	4.57267
Rprd1a	Rprd1a;chr18:24643462-24688705	OPC	811	9.19323	9.62334	9.04024	8.28076	7.45123	8.36513	8.61835	7.07702	7.59192	8.28867	9.17972	8.66534	7.06345	7.14083	7.36494	7.2187	8.02745	7.19144	6.19613
Nap1l4	Nap1l4;chr7:150699483-150734995	OPC	812	45.5131	38.1778	46.1228	41.1794	38.7427	36.0594	39.0717	35.2414	34.2578	36.1604	38.1223	38.7711	34.3633	30.7911	32.9054	34.9307	35.8862	30.8491	34.1045
Alg9	Alg9;chr9:50583329-50651744	OPC	813	7.45233	8.36769	8.0443	6.47424	6.86566	7.06026	5.84077	6.69373	6.1497	6.04643	5.83909	3.98344	4.83318	5.84257	3.43584	4.40422	5.26338	4.01423	5.15755
Dlst	Dlst;chr12:86451782-86475041	OPC	814	30.7115	36.8221	34.1883	29.4273	28.0679	29.2775	27.5008	29.5523	28.2765	32.1895	28.696	29.6538	31.6728	32.5962	30.488	33.5334	23.5715	23.8323	21.2966
Plaa	Plaa;chr4:94231829-94269938	OPC	815	11.3595	11.4414	13.9985	11.0625	9.97487	9.97925	11.1122	10.6897	10.3126	10.2576	11.6342	10.4744	9.3518	9.5868	10.2378	10.1997	9.46104	8.33822	8.41224
Nup153	Nup153;chr13:46775270-46823218	OPC	816	11.9246	8.61938	12.6192	7.38283	8.90213	8.28301	7.79143	10.4015	8.50088	7.87121	7.54955	9.39234	7.35687	7.17694	6.68352	7.4839	7.6264	7.11227	7.96226
Ash1l	Ash1l;chr3:88769733-88883297	OPC	817	9.8509	10.4558	8.71819	9.7054	8.85015	8.05368	8.47885	8.41434	9.30984	7.74828	7.5165	7.61495	7.826	7.28709	7.34308	7.40711	8.38271	7.1475	6.85325
Zfp148	Zfp148;chr16:33380860-33503989	OPC	818	12.3545	10.6782	11.9518	9.52468	10.4328	9.22717	9.91935	9.27577	10.3854	9.47067	9.85145	8.64652	8.98504	8.8124	7.93337	8.28367	8.57666	7.91928	8.98612
Zc3h11a	Zc3h11a;chr1:135516447-135557957	OPC	819	15.8608	16.2866	16.2614	14.0144	14.6923	13.3763	12.4312	14.0222	14.5076	12.9731	13.9139	14.4922	11.7894	11.9301	13.7836	12.7378	18.1535	13.6902	13.2256
Pdik1l	Pdik1l;chr4:133830920-133843761	OPC	820	6.24543	5.82701	6.62909	4.83527	4.95756	4.73949	5.76827	5.09264	4.82374	5.51626	5.21898	4.558	4.8059	4.2433	4.00175	3.90565	3.84267	3.8457	4.0171
Cxxc1	Cxxc1;chr18:74375865-74381145	OPC	821	13.0809	14.3494	16.0065	10.661	12.0308	11.4724	12.3706	11.3957	10.9525	12.8259	9.86318	10.2704	10.161	8.17881	8.76341	7.46584	8.12254	7.42097	7.88313
Bcl2l13	Bcl2l13;chr6:120786247-120842860	OPC	822	9.27348	9.50225	10.2551	7.69842	8.25033	7.49673	8.84442	7.5051	8.52449	8.52698	8.94723	7.79417	6.85099	6.80666	7.42953	6.90437	8.45661	5.7725	6.58015
Pcm1	Pcm1;chr8:42325112-42419441	OPC	823	21.7317	19.5942	23.607	18.4033	19.3952	16.2372	19.7624	17.4381	19.2764	17.5786	20.0118	19.5218	17.0842	15.0827	16.327	16.4574	16.0319	16.1088	15.1007
Gltscr2	Gltscr2;chr7:16523184-16531457	OPC	824	22.6774	26.5367	23.2161	26.4488	23.5395	21.6189	18.4342	22.8246	20.8863	21.44	17.1503	23.0145	15.216	15.7406	13.2011	18.9094	15.7123	13.5139	20.2863
Pdcl	Pdcl;chr2:37205593-37214852	OPC	825	18.8946	20.7615	19.8522	20.9515	17.5243	18.4107	17.7703	16.63	15.5231	16.23	18.1637	16.7379	16.3492	14.7473	17.2591	16.5059	18.2945	14.4748	12.6482
Mettl3	Mettl3;chr14:52914516-52924799	OPC	826	12.4622	11.8273	15.587	9.61141	13.5652	9.40355	9.39888	10.8959	10.6508	10.8624	8.76917	11.5278	8.7112	6.91713	8.20297	7.97118	7.20107	8.37496	9.78861
Atp11c	Atp11c;chrX:57476466-57657156	OPC	827	6.38475	5.57833	6.50208	4.14671	4.99904	5.21909	5.30764	4.24528	5.51714	4.83031	4.7151	3.69523	3.79959	3.88654	3.91351	3.07565	2.74143	2.61869	5.11086
Aff4	Aff4;chr11:53164268-53235332	OPC	828	29.231	28.9961	25.0418	26.4465	24.8286	23.5305	23.9206	23.7045	27.0518	24.1745	24.8467	26.5728	25.5528	23.0337	20.5033	22.7296	24.8554	23.5095	18.203
C1d	C1d;chr11:17157620-17169179	OPC	829	11.0896	8.94789	10.6961	9.3893	8.92619	9.11965	8.70596	8.3521	8.51584	9.80327	9.16723	8.43834	7.36323	8.06977	7.12922	7.84315	7.4203	6.67403	6.44641
Utp14a	Utp14a;chrX:45610110-45635626	OPC	830	6.4781	7.14022	8.60976	6.75429	5.05805	6.45765	6.44168	7.40247	5.06184	6.168	5.97518	5.87395	5.61806	4.98353	5.99144	4.93921	3.86826	5.02591	6.66231
Ctcf	Ctcf;chr8:108160437-108206822	OPC	831	20.2954	15.4376	23.6971	16.5711	16.8149	15.0911	16.6296	17.9748	16.5033	16.1194	14.9989	16.2947	14.6338	13.5966	13.739	12.9814	15.1919	10.6902	15.2406
Tmem183a	Tmem183a;chr1:136242673-136258576	OPC	832	22.4662	17.0873	24.5736	14.9387	16.4464	15.4204	17.0176	20.3183	16.6006	15.2092	15.1741	16.5988	12.5389	11.2722	11.3591	12.2919	14.6792	11.8939	12.5326
Agap3	Agap3;chr5:23957994-24007865	OPC	833	14.1586	12.6539	13.8033	11.3325	11.4365	10.4884	12.8466	10.7068	10.5092	10.8144	10.5581	11.6928	9.90109	9.67511	9.69779	9.89635	9.28632	9.43029	11.0158
Rbmx	Rbmx;chrX:54636524-54646213	OPC	834	43.2959	42.8641	46.7109	38.5903	40.3303	36.2881	40.4296	33.0973	38.4326	37.0909	38.4347	30.7102	31.6235	27.0739	32.1888	26.5456	28.9133	25.6737	34.143
Eml4	Eml4;chr17:83750270-83879699	OPC	835	12.2362	12.8095	14.2363	8.46624	10.9191	9.99232	10.8229	10.0803	9.93053	10.7039	9.94133	8.75545	7.79489	7.03448	7.72428	6.48976	9.28917	8.09494	8.29895
Trpm7	Trpm7;chr2:126617293-126701997	OPC	836	13.1773	14.5247	13.9698	12.9209	11.6366	13.4019	9.85052	12.9217	11.2875	12.473	10.526	10.9804	9.57996	10.7903	10.0438	10.2929	12.3457	9.62504	9.90637
2610301G19Rik	2610301G19Rik;chr14:70537975-70553598	OPC	837	15.0849	12.3546	16.6995	12.6121	12.531	11.1893	11.7516	14.2297	12.2067	10.5237	10.7428	12.4148	9.697	9.15743	10.0326	11.6773	9.81955	10.0815	9.73753
Zcchc6	Zcchc6;chr13:59873239-59924508	OPC	838	8.1487	7.85601	7.51338	7.14693	6.39853	7.0323	6.81783	6.60732	7.12356	6.79663	7.32132	5.97193	6.58486	6.36261	6.76853	6.30699	7.13191	6.51262	4.84585
Trappc4	Trappc4;chr9:44211841-44215631	OPC	839	21.5774	21.6556	25.4902	26.2767	18.3961	19.9878	21.1617	23.6564	13.7874	17.0258	21.2923	19.5248	15.1561	16.1175	16.3854	17.2114	18.9293	16.5756	13.7198
Sfswap	Sfswap;chr5:130007105-130077259	OPC	840	8.95969	8.47634	10.5627	7.65879	7.97599	7.89279	7.8966	7.48007	6.72249	6.86565	6.57057	6.51854	6.45786	7.02375	7.8661	6.10801	8.05193	6.42657	6.51494
2310036O22Rik	2310036O22Rik;chr8:87550731-87554185	OPC	841	57.5029	52.9695	67.3764	48.9636	52.0148	47.4927	50.3478	48.9233	42.83	48.48	50.5431	52.4417	46.3839	32.3541	38.1191	45.2305	41.2222	36.3712	48.8579
Atr	Atr;chr9:95758015-95852063	OPC	842	5.51726	5.47701	5.7095	4.80544	4.49578	5.09647	4.6134	4.64934	4.32473	4.48883	4.05359	3.92745	3.89905	3.63544	3.66698	4.17096	4.07769	4.28532	4.33935
Sin3b	Sin3b;chr8:75247186-75282102	OPC	843	44.5711	43.6376	48.6347	49.5666	46.6662	35.8061	37.7453	43.1999	39.2792	43.0522	36.6486	42.6953	36.314	31.3546	27.5171	39.9257	27.6467	36.1176	26.3525
Tm9sf1	Tm9sf1;chr14:56254802-56262643	OPC	844	12.1177	12.335	14.4701	14.9402	10.4914	11.6572	11.9218	13.1672	11.8097	12.7585	12.7671	11.4761	10.8987	10.9884	10.0982	11.2155	9.26302	11.8319	8.53364
Gnb2l1	Gnb2l1;chr11:48613861-48619743	OPC	845	480.062	387.781	479.44	375.344	406.347	357.858	373.17	374.336	385.605	414.724	349.529	357.404	285.191	276.063	244.396	276.489	230.331	242.044	392.591
Luc7l2	Luc7l2;chr6:38501443-38559470	OPC	846	26.9423	24.1699	27.3497	20.9523	22.5706	20.4046	20.9939	23.2879	22.9458	21.7356	23.6974	20.4623	19.9227	19.5839	19.3153	18.3269	23.9524	19.7645	19.6117
Vps54	Vps54;chr11:21138891-21221136	OPC	847	7.6321	7.42895	8.67159	6.0218	6.85941	6.08019	6.26693	6.90956	6.61614	6.78774	6.36276	6.58263	5.06772	5.81847	5.75522	4.70185	5.64312	5.44897	5.31783
Lzic	Lzic;chr4:148859441-148870776	OPC	848	9.65089	7.91844	9.45313	9.29508	7.29855	8.55338	7.80563	8.22597	7.63518	8.90054	5.82808	7.36546	7.05894	6.11044	5.69436	6.30835	6.88061	8.08515	8.11525
Chd6	Chd6;chr2:160772713-160934792	OPC	849	10.591	11.2261	10.8237	8.9811	9.89668	8.68036	9.09577	8.87604	9.43915	8.98407	9.00309	8.02284	8.3175	8.03289	7.86393	7.33352	8.6785	7.26175	7.54722
Ing3	Ing3;chr6:21899614-21926037	OPC	850	6.74703	6.1773	7.01087	6.93451	5.57191	5.44705	6.05747	6.51918	4.51819	5.47999	5.33782	5.96582	4.40884	4.49089	4.11314	3.83363	5.61235	3.70905	5.41323
Kdm3a	Kdm3a;chr6:71538965-71582899	OPC	851	13.5281	17.6867	13.1463	13.4512	14.4648	12.1527	13.5076	10.7218	12.4817	12.4698	13.2984	12.2016	10.3852	9.70803	10.1915	10.0727	16.2042	9.92956	9.45137
Ctnnb1	Ctnnb1;chr9:120842517-120869625	OPC	852	211.752	208.79	246.373	219.528	201.821	198.126	183.848	195.939	192.418	185.595	157.265	168.451	179.248	152.594	142.995	149.218	154.446	174.89	112.11
Sf3b2	Sf3b2;chr19:5273920-5295455	OPC	853	41.4699	45.7706	49.2062	45.779	36.938	39.2028	42.6586	41.5697	37.3241	38.2491	35.6614	40.2023	36.3492	33.5216	34.9048	40.8896	31.6566	30.3125	29.7009
Tmed4	Tmed4;chr11:6170716-6174840	OPC	854	31.1046	35.2587	35.8173	30.446	28.2232	30.4533	34.0844	24.0592	30.7955	30.2432	27.4399	29.9528	26.3096	23.5803	25.2976	23.4508	25.4141	20.6981	26.2296
Cdk13	Cdk13;chr13:17807795-17896931	OPC	855	9.02138	8.60413	8.11866	7.85105	8.06766	7.10923	7.22475	7.19602	7.81497	6.89864	6.37419	7.44316	6.8518	6.49761	6.18812	6.47004	7.60193	6.27568	5.71011
Bap1	Bap1;chr14:32064674-32073115	OPC	856	17.4168	14.614	18.4264	15.3387	12.948	15.0323	14.0937	15.8994	13.6736	13.5536	12.7327	13.6018	13.4955	11.4023	13.1223	11.9378	12.0148	10.622	10.2559
Strada	Strada;chr11:106024287-106054917	OPC	857	5.05877	5.07655	5.38688	5.78365	4.47303	4.57331	4.46879	5.26291	4.41893	5.32221	3.78953	4.02152	3.98124	3.18644	3.06034	3.93706	3.67928	3.39072	3.86937
Rlbp1	Rlbp1;chr7:86519755-86531913	OPC	858	13.3984	6.54552	10.4424	12.3512	10.5235	6.387	6.96805	13.7895	7.9754	5.4797	2.77982	8.99079	5.50354	3.60658	5.21027	5.91121	6.05158	1.21524	12.1219
Mpnd	Mpnd;chr17:56148623-56156206	OPC	859	33.1132	25.3733	34.7597	29.5437	28.8047	23.7038	24.6448	31.1363	26.2196	25.6498	26.12	34.0803	22.4398	19.8428	19.45	23.2224	19.7453	19.2775	23.2854
Tmx3	Tmx3;chr18:90679545-90712659	OPC	860	20.9594	20.9472	24.9847	20.6076	18.4847	21.1566	19.0483	18.5023	17.3395	19.7286	16.4239	17.9859	18.1907	16.8368	16.4768	17.9103	15.8422	18.3575	13.64
Eef1b2	Eef1b2;chr1:63223404-63227060	OPC	861	85.5618	77.6313	88.059	74.3771	73.5095	68.4371	62.3689	83.096	67.5009	70.3667	65.4677	79.654	60.2479	51.7382	50.4064	60.4961	50.1597	49.6999	75.1881
Rps4x	Rps4x;chrX:99380281-99383710	OPC	862	113.945	95.5838	126.742	102.578	95.5245	95.4355	97.248	99.3912	93.697	94.4213	85.9949	101.161	72.0399	65.0133	63.9658	69.6666	53.4023	72.1078	86.1304
Eif1ax	Eif1ax;chrX:155810126-155823631	OPC	863	67.9316	54.7329	85.1329	49.8978	56.4012	58.3934	54.5016	58.327	52.5681	55.6183	57.9065	58.5765	47.3941	49.1962	48.1794	52.2369	36.4893	47.462	47.0167
Tstd2	Tstd2;chr4:46127618-46151347	OPC	864	6.37582	7.15584	7.40539	6.8172	5.71059	6.30566	5.91979	6.59224	6.18949	5.32714	5.45513	5.84089	6.23732	5.84981	5.25076	6.83213	4.56937	4.80695	4.03394
Setdb1	Setdb1;chr3:95127446-95161124	OPC	865	10.8537	10.9969	10.4009	10.4412	9.03176	8.62543	9.40841	10.6725	10.4435	9.26768	9.76005	10.8831	9.45977	8.42497	8.1608	9.17978	9.19638	7.71602	8.82942
Gpbp1	Gpbp1;chr13:112215887-112280249	OPC	866	28.4578	23.3992	30.8802	22.9196	24.0168	21.7817	25.8418	21.7873	22.4148	23.0661	23.3572	20.4697	20.0551	17.7749	19.5135	16.2656	27.1626	18.153	20.9334
Tardbp	Tardbp;chr4:147986490-148001105	OPC	867	25.8795	22.6984	30.8405	19.2001	20.4334	21.2738	21.06	24.4567	21.7054	21.3325	22.321	22.9039	18.6538	17.7201	18.5293	18.5182	20.0976	16.6582	24.0644
Usp9x	Usp9x;chrX:12648623-12750453	OPC	868	23.4414	23.714	22.3794	20.9395	20.6466	19.3227	20.3446	19.7271	21.9793	20.4646	19.8988	21.1783	17.8441	18.7804	18.1417	18.6191	15.4194	18.7111	16.0293
Twf2	Twf2;chr9:106105438-106117718	OPC	869	7.995	7.73127	8.47877	7.82693	6.95447	7.771	5.99883	7.6138	6.24759	6.08357	7.89362	7.67206	5.84544	5.12419	6.68154	5.53356	6.44177	8.62966	5.03922
Hus1	Hus1;chr11:8893144-8911140	OPC	870	7.31424	7.71664	7.44672	6.76147	6.66015	6.13651	6.72183	6.35061	5.87115	6.56693	6.6945	6.00609	6.64267	6.59625	5.71724	6.39063	5.57143	5.02712	5.22626
Klhl9	Klhl9;chr4:88364195-88368412	OPC	871	49.0747	55.4081	55.0396	47.8518	46.9332	45.2315	48.0068	43.3582	47.8081	50.3057	52.9346	49.8909	44.1374	44.3885	43.2388	41.4837	37.3066	41.6624	32.167
Abhd13	Abhd13;chr8:9977716-9992154	OPC	872	9.41662	9.59467	9.64596	7.993	7.5875	8.17625	8.83073	7.84428	7.84622	7.63305	9.00514	8.73377	7.48469	7.15363	7.33034	7.35548	7.5183	6.68652	6.2846
Elp3	Elp3;chr14:66149282-66211949	OPC	873	21.0928	21.7766	26.7031	23.9252	19.4408	20.1229	20.3148	22.8974	20.2885	22.6213	19.709	17.6284	16.9326	15.2827	16.1817	18.6064	15.7754	16.6903	16.4084
Ube3c	Ube3c;chr5:29895781-30002617	OPC	874	22.0033	17.3216	22.1158	16.0044	16.5101	17.2777	16.496	18.2886	16.6407	16.9535	18.0055	17.3948	15.8881	14.8824	13.0671	14.3272	14.1244	13.3642	13.8983
Rpl39	Rpl39;chrX:34622514-34625179	OPC	875	225.173	228.232	275.651	228.601	221.063	217.283	196.728	212.928	208.649	225.731	187.94	248.081	151.019	169.815	131.512	163.514	121.48	169.18	202.57
Rps11	Rps11;chr7:52377757-52379759	OPC	876	184.899	199.454	235.459	192.606	175.741	169.73	181.552	192.461	173.346	187.792	176.516	192.059	143.012	137.175	121.805	142.469	139.371	115.805	197.119
Gpsm2	Gpsm2;chr3:108481555-108525217	OPC	877	13.1786	10.5142	21.0705	9.32329	9.88885	11.8744	14.4036	11.7405	8.53322	9.93883	13.2464	7.97902	7.22123	7.38117	9.22015	6.11814	12.5936	5.59317	11.2705
Wdr48	Wdr48;chr9:119804012-119835697	OPC	878	12.2458	12.5347	13.1771	12.8182	11.4455	10.5678	11.4733	11.4994	9.87647	11.5561	10.3849	10.1548	9.40732	8.20035	7.8792	9.49373	10.175	8.7671	8.94367
Tm9sf3	Tm9sf3;chr19:41285331-41338494	OPC	879	44.8896	41.4854	52.6159	41.0519	39.8074	38.868	41.6024	39.2412	41.7105	41.8923	44.7388	45.7315	40.7049	38.0732	39.2243	38.1629	32.425	36.6076	30.6946
Psmc6	Psmc6;chr14:45949498-45968746	OPC	880	55.004	46.0318	66.5219	42.4509	45.6544	43.7792	47.2009	49.492	43.4299	47.1454	54.4183	45.9551	34.5769	40.4078	39.3318	39.1441	44.192	34.1925	44.3195
Hnrnpa2b1	Hnrnpa2b1;chr6:51410433-51419893	OPC	881	136.988	107.202	160.331	95.2802	104.777	113.81	103.831	120.744	88.4973	99.2086	102.521	94.8272	78.4973	82.8735	88.9742	88.8949	94.5061	73.3783	101.585
Exoc1	Exoc1;chr5:76958347-76999310	OPC	882	10.0946	10.0352	10.2507	9.02998	9.68237	8.41702	8.62434	8.22477	9.32093	9.37046	8.99655	8.89728	8.30262	7.5683	7.0879	7.77982	9.37894	8.64308	7.45
Zfp219	Zfp219;chr14:52625749-52640408	OPC	883	26.709	26.3415	31.5513	18.5637	23.6305	20.7869	24.4928	22.5781	22.1544	17.7935	15.2451	19.5181	19.0992	14.9982	15.0309	15.0717	20.1195	17.9311	16.3481
Nav3	Nav3;chr10:109120494-109437275	OPC	884	5.48268	5.43563	6.17119	3.31703	4.24056	4.76772	4.98458	4.10647	4.20423	4.44523	3.07556	3.48981	3.10048	3.0693	2.58849	2.88712	2.87633	2.41719	4.42473
Gabpa	Gabpa;chr16:84835368-84864023	OPC	885	13.921	14.5328	18.3746	15.2001	13.2812	13.7069	13.6756	14.3586	13.1584	14.1823	13.0704	12.7172	12.4844	11.9741	10.7957	10.9158	13.9783	11.2078	10.2229
Usp47	Usp47;chr7:119167019-119254900	OPC	886	25.6282	24.7219	28.8869	20.8395	23.0348	22.3255	22.1182	21.3542	22.6404	20.9205	21.4659	20.7998	18.7203	17.3725	16.9029	17.2594	21.564	17.2584	18.9426
Chd2	Chd2;chr7:80571537-80686632	OPC	887	6.274	6.42254	5.2979	5.79172	5.95329	5.38765	4.86448	4.91476	5.08534	5.2473	4.81713	4.79816	5.23073	4.46677	4.36353	4.5358	5.33739	5.04229	3.34209
Olig1	Olig1;chr16:91270013-91272184	OPC	888	484.747	429.595	589.661	439.646	394.744	397.141	478.35	455.686	350.696	363.96	364.844	336.273	294.505	247.266	319.211	290.15	332.796	306.399	357.267
Azi2	Azi2;chr9:117949616-117973025	OPC	889	16.0106	15.2445	18.3155	13.5132	13.0671	13.6483	15.1958	14.1254	12.4943	13.4294	12.7156	14.1228	10.3835	10.0403	11.3906	11.0168	14.8726	9.99	12.0899
Zbtb12	Zbtb12;chr17:35031503-35033789	OPC	890	6.60505	6.46568	7.66501	6.1343	4.93845	6.36312	5.53868	7.03248	4.24367	4.5924	4.53818	3.94055	4.64754	3.55882	4.50044	3.89539	4.63411	3.79829	4.03042
Katna1	Katna1;chr10:7445797-7482948	OPC	891	7.69889	7.10545	9.45619	9.85525	7.24571	8.23023	7.64696	7.19641	6.09203	6.7496	7.07699	6.39413	7.16226	5.95764	6.42046	6.4927	8.99511	6.19051	6.37753
Parp2	Parp2;chr14:51427620-51440975	OPC	892	9.73723	6.59653	12.6973	5.92159	7.62654	7.68738	8.45107	7.31247	7.86552	7.0942	6.40454	6.89296	5.63347	5.06295	5.15153	5.84521	6.08162	6.22104	8.42174
Ext1	Ext1;chr15:52899817-53177738	OPC	893	17.1774	11.649	17.207	13.8604	14.949	12.7532	12.7647	12.8107	13.1431	11.2882	8.99415	13.4581	10.3704	7.97223	7.60387	10.6109	10.5657	14.5733	8.41585
U2af1l4	U2af1l4;chr7:31348358-31350383	OPC	894	12.8194	14.2116	19.164	13.5991	12.3048	13.9364	13.325	13.6657	12.3219	11.2483	12.9948	14.5886	12.0658	9.82712	9.06527	11.4459	15.4921	10.7685	8.72623
Kdm2a	Kdm2a;chr19:4316146-4397077	OPC	895	10.1819	11.8618	10.9899	9.32422	10.4207	9.27269	8.42319	9.59627	9.48531	8.69594	9.31301	8.98753	9.1006	7.78412	8.47014	8.31713	7.97736	7.22325	7.01087
Dmxl1	Dmxl1;chr18:49992650-50125127	OPC	896	8.18805	8.3235	9.35217	7.2578	7.57572	7.04426	7.77933	7.09195	7.84341	7.27932	7.89297	6.54826	6.94639	6.70919	6.82357	6.44757	6.44238	6.72012	6.12349
Taf6	Taf6;chr5:138619844-138628414	OPC	897	11.9013	9.87943	12.9246	10.0184	7.7131	9.98057	10.4726	11.6633	8.66216	10.505	9.66537	10.7	7.76234	7.2398	7.57474	8.38996	8.16534	9.30109	8.04877
Dnttip1	Dnttip1;chr2:164571514-164593719	OPC	898	9.11976	6.92948	8.14805	6.75074	6.72095	5.56299	7.99408	7.28567	4.99647	6.34736	6.12192	6.9986	5.41789	5.76889	5.02884	5.45006	4.5312	4.65188	4.99463
Med4	Med4;chr14:73909855-73918352	OPC	899	10.9562	8.01374	14.4945	8.21281	9.2909	9.4473	8.85583	9.53144	6.87541	8.10415	7.94694	8.36566	6.61969	6.91486	7.55788	5.96749	9.07285	7.59964	9.17332
Ddx41	Ddx41;chr13:55631770-55638019	OPC	900	11.48	12.5391	13.801	12.0769	11.1494	10.484	11.6296	11.1861	10.8663	12.5689	11.9177	10.6939	9.40401	9.17231	9.79515	7.86131	9.21386	9.10879	8.40848
Ipo7	Ipo7;chr7:117161938-117198628	OPC	901	42.7979	37.0919	54.6607	34.0431	34.2822	36.8152	38.65	40.4743	33.6863	39.2684	43.6319	35.1131	30.8155	32.0769	32.8214	32.9711	38.7588	38.4448	38.7721
Tnpo3	Tnpo3;chr6:29490826-29559607	OPC	902	21.7546	17.1545	23.4702	17.8883	17.2866	18.5134	17.9482	17.7926	15.4519	17.1354	17.6615	16.7637	14.0625	15.2161	14.3203	14.8824	15.7673	13.5836	16.0268
Slc30a5	Slc30a5;chr13:101572602-101603382	OPC	903	20.998	18.9396	19.8142	17.8607	16.7478	17.6232	16.4039	18.4184	16.9383	17.6576	17.4662	15.5181	14.3072	16.5858	15.1794	15.8992	15.839	14.5306	14.4758
Cops7b	Cops7b;chr1:88483674-88503075	OPC	904	6.72222	6.30191	6.90026	6.31546	7.32812	4.96889	5.20422	5.89558	6.16515	6.06746	5.27846	6.30676	5.26681	4.31634	4.7208	4.28301	4.71865	3.93007	4.5534
Zfp646	Zfp646;chr7:135021214-135029510	OPC	905	6.28815	6.51301	6.93705	5.78196	5.63668	4.95578	5.90021	6.26362	5.17915	5.07502	5.09885	5.87647	4.36881	4.96885	5.14943	5.09648	6.42377	3.38177	4.19646
Tor2a	Tor2a;chr2:32612753-32617764	OPC	906	13.0004	11.784	16.3621	11.3222	14.3209	11.4775	10.3145	10.6751	10.3972	12.1592	8.2319	11.1426	8.41861	7.77629	6.633	8.83913	7.54905	10.1557	9.74224
Prpf40a	Prpf40a;chr2:52997508-53050221	OPC	907	24.9919	20.9203	27.7056	20.1924	19.9309	20.865	21.2167	21.6455	20.3604	22.3108	23.1079	21.4949	18.9881	19.4775	19.4944	19.2006	24.7449	18.538	19.7369
Pigp	Pigp;chr16:94580369-94592622	OPC	908	22.4445	21.006	23.1734	27.4759	20.6232	19.2967	24.492	19.5237	17.9435	23.9647	20.4274	21.3574	18.023	18.3159	14.0353	16.6193	18.0553	22.0388	12.7381
Ncbp1	Ncbp1;chr4:46151382-46185274	OPC	909	26.7942	20.3817	27.7554	19.6244	19.8358	20.8025	22.7591	20.9491	20.1118	22.8352	22.8211	22.8631	16.7912	18.6389	19.1869	17.9497	20.2554	16.9696	20.7379
Nme7	Nme7;chr1:166237805-166367427	OPC	910	7.18179	6.26936	6.21567	8.09194	7.1956	6.07086	4.40037	7.10261	5.41283	5.75781	4.7446	5.36218	5.05871	5.18152	3.80552	5.58415	3.59849	4.93585	3.36089
S100pbp	S100pbp;chr4:128828068-128866726	OPC	911	7.53523	9.01478	9.31184	8.02425	7.87333	8.70032	7.27111	6.39513	8.60015	7.23612	7.44364	8.9077	7.34002	7.21062	4.75914	5.95317	6.57661	6.80211	8.12589
Pcmtd2	Pcmtd2;chr2:181572607-181592155	OPC	912	16.8175	26.3821	17.9144	19.8401	18.1358	19.5448	16.7787	17.7947	16.5488	17.3006	12.1501	12.6951	13.4123	12.4953	11.8727	13.3105	23.7022	12.6225	14.642
Ntan1	Ntan1;chr16:13819369-13835543	OPC	913	12.3093	11.8754	16.6476	11.1335	11.831	11.9192	11.1674	11.4637	11.34	12.3053	11.8298	11.2319	10.4678	9.06537	8.40783	10.3634	10.5335	11.8873	7.16327
Phrf1	Phrf1;chr7:148414686-148448650	OPC	914	7.03241	6.08076	6.75852	5.74087	5.49816	5.47463	5.70684	6.18457	5.92579	6.05014	6.65949	6.06683	5.56773	5.66459	5.56412	4.92203	5.91202	4.77903	5.12126
Cox7a2l	Cox7a2l;chr17:83901256-83913673	OPC	915	62.3389	92.0707	70.4794	94.4459	77.2343	69.7338	68.1772	70.0583	61.7632	77.6508	53.471	74.153	52.8069	49.3231	50.3958	60.0599	47.2656	47.9814	64.7701
Mtf2	Mtf2;chr5:108494692-108538238	OPC	916	12.0751	8.75864	11.7782	7.55611	9.01377	8.09083	9.17942	9.59194	9.78508	8.00825	8.42209	7.90625	7.06367	5.79476	6.73671	6.4847	10.1731	5.47009	9.6412
Zcchc11	Zcchc11;chr4:108132030-108232020	OPC	917	8.01339	8.26599	8.48259	7.39629	7.29498	7.18873	6.75041	7.49462	7.00456	6.48601	5.68075	6.16269	5.38844	5.50307	5.58357	5.36448	5.89905	3.86058	7.39715
Ikbkap	Ikbkap;chr4:56762551-56815203	OPC	918	10.8521	11.4189	11.6574	8.53954	9.82305	7.9322	9.11836	11.0709	9.22678	8.81341	9.78714	10.1668	8.34024	7.99395	7.51151	8.09825	7.92771	7.23688	8.18404
Hiat1	Hiat1;chr3:116334084-116365595	OPC	919	16.7928	16.3955	17.9484	16.281	15.9173	14.3873	15.4308	14.5052	16.3565	16.937	16.7959	16.4454	14.1859	15.0085	12.1303	15.4779	17.4705	13.3366	11.4764
Rbm12	Rbm12;chr2:155920617-155937701	OPC	920	14.9818	10.0938	12.27	10.3082	10.7621	10.2322	10.5556	11.0411	11.1508	10.5585	9.20231	10.6	9.90212	8.0921	9.1607	8.7163	10.8471	7.63596	8.34208
Mtpap	Mtpap;chr18:4375589-4397328	OPC	921	9.12788	9.16085	10.3156	6.93717	7.86403	8.19121	8.00274	7.70891	9.01654	7.14445	8.45187	8.88435	6.93699	6.25442	6.87155	7.09299	6.58703	5.87565	7.33757
Isoc1	Isoc1;chr18:58819135-58839224	OPC	922	10.9669	10.0605	16.3818	10.1932	8.47081	11.5888	12.5566	9.93084	9.45917	9.97272	8.97592	8.56235	8.01754	7.81434	8.4552	7.47089	8.12026	8.50446	8.64606
Itch	Itch;chr2:154959216-155052591	OPC	923	13.6448	14.2314	14.7509	13.0865	13.484	11.9418	12.5859	11.819	12.6642	13.2664	13.9056	14.4356	11.5189	10.9057	11.9411	10.9275	15.2954	12.2157	10.1448
Tbca	Tbca;chr13:95558897-95612854	OPC	924	37.5799	31.8105	41.4861	37.148	29.0706	29.9089	33.5937	39.8248	27.3045	31.9427	25.9982	29.3633	21.2154	26.1355	21.4285	23.8778	22.8818	19.5759	20.7806
Prkag2	Prkag2;chr5:24368552-24606460	OPC	925	5.73414	5.3057	4.91939	6.77872	5.212	6.19336	4.03651	4.90192	4.61949	4.78227	3.12881	4.35691	3.8682	5.10824	3.5111	4.83558	4.31444	2.85835	4.55483
Sars	Sars;chr3:108227781-108248177	OPC	926	27.8125	24.9882	32.0708	23.1273	24.109	21.9434	22.0358	28.5577	23.6105	25.4795	24.5739	26.0317	21.6139	21.5918	19.6359	21.8575	21.2042	18.2286	22.3984
Tbcb	Tbcb;chr7:31009149-31017048	OPC	927	33.0032	31.2718	49.0019	34.3858	30.1763	33.7944	36.5656	31.6864	33.1602	34.579	36.965	37.7505	31.4766	24.9241	28.1729	28.9262	27.5267	29.9468	22.2441
Setx	Setx;chr2:28980511-29037991	OPC	928	12.5475	10.5411	13.9566	10.8206	10.8702	10.104	10.8973	10.9922	10.3539	9.43495	10.4469	11.0408	8.91863	8.64041	7.95122	9.07918	9.92989	8.25631	9.29298
Mapkapk5	Mapkapk5;chr5:121975059-121995901	OPC	929	10.7987	11.7568	11.8116	10.0187	8.92873	10.0481	10.09	10.6847	9.06776	9.86831	10.6482	10.7023	7.8504	8.31307	8.95934	9.7023	11.1839	7.26744	7.56392
Api5	Api5;chr2:94251883-94278304	OPC	930	24.5441	22.0009	28.6533	21.1292	20.3641	21.2273	23.3219	21.3864	20.5309	22.3179	22.2109	21.633	17.9564	17.392	18.4763	18.9218	21.4053	16.8078	19.1585
Snrnp200	Snrnp200;chr2:127034139-127066187	OPC	931	27.3148	25.3844	28.902	22.705	24.8936	22.4395	20.1903	25.9296	20.6391	19.6993	20.0189	22.8948	17.6342	17.3628	16.8661	20.5784	19.5679	16.154	16.7617
Zfp334	Zfp334;chr2:165202935-165213759	OPC	932	9.32173	9.95638	11.4089	8.90887	9.52918	7.86381	8.62685	9.47569	10.0378	8.76426	7.974	9.95283	8.29541	7.05941	7.53824	7.5697	9.42569	6.05059	6.1928
Nipbl	Nipbl;chr15:8241224-8394463	OPC	933	11.3187	10.2009	10.1758	8.04431	9.53684	8.7152	8.34312	9.03429	8.67593	8.32604	7.78021	7.53708	7.52976	7.66718	7.84219	7.53659	9.17478	6.85689	6.64956
Ubl5	Ubl5;chr9:20447761-20451233	OPC	934	16.1583	18.2422	17.4885	18.6716	16.76	15.3456	15.4317	15.7325	13.5816	14.5711	14.4952	17.221	12.8929	13.9094	12.5987	16.937	13.8529	16.7821	12.9041
Rpl14	Rpl14;chr9:120480633-120483770	OPC	935	99.1501	88.3369	82.6943	77.3823	84.4486	83.0118	61.2218	82.9974	77.6567	78.1633	54.9332	74.7853	68.8704	65.4652	41.5124	60.7194	54.9402	52.772	87.3157
B630005N14Rik	B630005N14Rik;chr6:13575674-13627966	OPC	936	12.9498	12.5468	13.4332	11.01	12.1145	10.1217	11.8492	10.6998	11.6249	11.1337	13.1798	11.9764	9.55874	8.65788	9.21801	8.3898	9.5038	9.33351	8.28972
Rpl32	Rpl32;chr6:115755531-115758761	OPC	937	149.683	156.831	166.827	158.228	149.764	129.721	136.613	150.354	139.989	175.522	148.285	152.312	110.379	114.4	99.56	119.279	94.0621	108.256	154.479
Spin1	Spin1;chr13:51196266-51247915	OPC	938	33.4509	31.478	31.5492	31.427	29.8306	28.6178	29.7144	26.6101	30.2379	25.6201	23.6185	26.7437	25.137	22.122	23.927	19.5427	27.0957	26.9084	21.6733
Caprin1	Caprin1;chr2:103603101-103637797	OPC	939	86.1208	77.495	99.8238	75.5466	72.5203	74.5366	79.5466	77.5982	72.9829	75.9639	80.0113	77.3697	68.1434	64.5599	65.8816	67.0425	79.1839	61.6133	64.5733
Kpna3	Kpna3;chr14:61984022-62058784	OPC	940	15.0169	14.9456	19.3045	16.8569	15.0724	14.1416	15.5948	14.5398	14.9327	14.7452	15.9274	15.4413	14.1105	14.9267	11.3223	12.1167	13.2536	11.8325	13.4563
Mtmr14	Mtmr14;chr6:113187836-113231386	OPC	941	7.59639	5.2186	6.39019	6.10689	5.18046	5.86276	5.92589	5.75227	4.32592	4.85306	3.52427	5.7491	4.26019	3.54028	3.50478	5.14153	5.02132	3.98683	4.92708
Tbl1x	Tbl1x;chrX:74756565-74905604	OPC	942	11.8224	15.2558	14.2884	10.5485	13.2406	10.4344	10.7673	12.1615	10.5153	11.2567	8.6274	9.77335	9.43135	8.3352	7.97371	9.1349	7.99887	8.57431	9.4556
Zscan21	Zscan21;chr5:138558132-138575487	OPC	943	16.3571	15.1487	15.0406	14.691	15.0218	12.9676	12.9731	14.0121	14.0646	11.6236	10.1241	12.6125	12.4215	10.1068	8.71744	10.5855	15.7744	8.08813	10.7487
Dvl1	Dvl1;chr4:155221520-155233412	OPC	944	16.3928	15.6045	16.8205	14.8423	14.5944	14.1269	15.0159	13.4327	15.006	17.0905	15.1538	10.8718	13.0979	13.0836	11.7217	12.5295	11.4749	10.7868	11.1771
Midn	Midn;chr10:79611034-79621112	OPC	945	20.5534	26.7503	26.4261	26.7555	19.6704	21.0511	25.4183	24.1056	18.5796	21.1436	16.7937	18.9108	15.7642	18.6086	17.4247	17.0067	23.151	13.1138	19.7499
Wac	Wac;chr18:7868855-7929025	OPC	946	13.0683	11.3965	12.6411	10.0002	11.5424	10.0972	10.8035	9.87998	11.9472	10.9534	11.4218	10.5996	9.62883	8.68869	9.16973	9.14499	9.71233	8.49112	8.68416
Ubxn7	Ubxn7;chr16:32332337-32393833	OPC	947	10.4445	12.4078	11.261	11.6175	10.8199	10.1754	10.2026	9.90466	10.6838	10.201	10.1557	9.06352	8.65943	9.09501	8.36034	8.38068	11.1777	8.9573	8.61332
Suds3	Suds3;chr5:117541688-117566002	OPC	948	20.9911	21.5227	24.591	21.6533	21.1978	20.2171	18.3317	20.0402	20.3085	19.1583	18.0877	16.5993	18.3678	16.1899	15.5109	14.9303	15.8075	18.2348	13.9243
8430410A17Rik	8430410A17Rik;chr6:87863969-87886607	OPC	949	4.08798	5.08117	6.47758	5.24537	4.87494	4.42785	4.19411	5.28651	3.86046	4.17867	4.22573	3.80416	4.12695	4.13685	3.34542	3.1286	3.06722	3.77829	5.06446
Smo	Smo;chr6:29685496-29711366	OPC	950	12.9224	13.0052	17.4334	13.7726	12.459	14.5239	12.5377	11.8592	12.1439	11.508	8.33257	8.79092	12.5968	11.3609	10.5553	12.5101	8.06102	15.9679	4.06143
Guf1	Guf1;chr5:69948180-69964869	OPC	951	8.00621	8.3195	9.90012	7.49815	7.00634	8.09454	7.86474	7.37802	7.50737	6.79611	8.05524	7.29554	6.32309	6.9803	6.8751	6.64302	7.46758	6.38717	6.61985
Eef2k	Eef2k;chr7:127986368-128050733	OPC	952	5.95599	10.7218	6.18451	9.26342	7.30614	7.84125	7.04847	6.71948	7.13475	5.48773	6.71083	5.22679	5.95012	5.01148	5.99577	4.37773	5.90374	4.42326	4.56887
Prkag1	Prkag1;chr15:98643227-98661939	OPC	953	15.6263	15.2357	23.142	17.5782	14.3533	16.332	14.9796	18.7741	12.7209	14.6457	14.6208	14.9423	13.5263	13.0658	12.2048	15.3593	13.5239	14.1132	10.3208
Ccdc50	Ccdc50;chr16:27389062-27452304	OPC	954	16.0545	17.0911	16.3439	14.2249	14.19	15.3511	14.5859	13.2414	15.8256	15.6314	13.0829	15.1053	13.6421	13.018	10.9089	11.4891	14.6595	11.6832	13.2653
Hnrnpm	Hnrnpm;chr17:33783177-33822403	OPC	955	67.5175	46.9129	80.426	50.0792	52.0286	56.0756	54.718	57.7222	39.9577	44.1195	49.7304	44.5764	35.6209	37.6683	39.6652	40.26	50.6222	33.9614	39.7973
Rabgap1	Rabgap1;chr2:37298804-37421957	OPC	956	20.5727	23.6507	18.1268	20.9467	19.191	18.8161	20.0426	16.9569	19.4033	18.5228	20.2288	20.1019	18.541	15.7739	15.4368	17.3355	23.2114	15.6525	15.0197
Cul1	Cul1;chr6:47404322-47476138	OPC	957	23.6181	22.8433	27.5527	22.4444	21.5322	21.6089	21.4188	22.3097	21.4597	22.1222	21.8395	22.2282	20.45	18.85	16.4569	18.4238	19.8272	15.2667	20.5941
Nell2	Nell2;chr15:95049880-95359137	OPC	958	37.6509	25.1834	22.9752	23.4304	26.661	23.426	13.61	34.705	21.9402	20.0438	8.92976	22.7121	19.6564	17.3541	9.86333	15.6841	14.3497	8.63642	33.7751
Zbed6	Zbed6;chr1:135552455-135557462	OPC	959	12.3255	11.4594	10.5195	9.75655	10.4163	9.00666	9.88451	10.3976	9.51697	9.18009	9.424	8.62042	8.33477	8.24606	9.68664	7.74993	14.455	9.42218	8.13696
Ift74	Ift74;chr4:94281210-94359924	OPC	960	7.37322	7.49785	8.58542	9.24487	7.30558	6.8589	7.47712	7.82703	5.7196	6.75704	5.00153	6.38631	5.46644	5.83555	5.43235	6.6088	5.67647	6.93391	4.66062
Rbm22	Rbm22;chr18:60720439-60732383	OPC	961	15.858	15.4587	21.6109	14.5027	14.5807	15.4252	14.6732	16.094	14.3568	14.0718	16.6681	15.0137	13.675	12.82	13.635	12.885	11.4076	12.0174	12.6904
Smg6	Smg6;chr11:74739373-74977950	OPC	962	4.0702	5.41892	4.44444	6.18977	4.88999	3.99542	4.71918	4.54412	4.29192	4.0682	3.93242	3.88748	3.77627	4.02607	3.3882	3.99898	3.63234	3.59336	3.15738
Hsf2	Hsf2;chr10:57206190-57232949	OPC	963	13.9483	13.2862	15.4183	13.9163	14.001	11.6111	13.1463	12.2634	12.6747	11.8961	13.1833	12.2564	11.9717	8.36629	9.43634	9.11161	12.668	8.71106	12.1441
Tgfbr1	Tgfbr1;chr4:47366176-47427796	OPC	964	11.2251	10.8989	15.0826	8.38533	9.69731	9.78033	11.8253	9.83233	9.17286	9.85399	10.897	10.2817	7.14327	7.73972	8.40277	7.09751	8.42472	7.88327	7.77979
Copz1	Copz1;chr15:103103348-103130295	OPC	965	41.3082	39.7564	43.7979	39.726	39.3305	37.8477	35.6885	35.641	35.1519	38.5865	42.9614	44.4959	34.253	35.4163	33.1526	35.0394	36.2887	37.5813	29.4783
Kbtbd7	Kbtbd7;chr14:79826317-79830845	OPC	966	7.89508	8.31102	10.0424	8.46811	7.86265	8.18227	6.57862	8.70679	8.47406	7.80602	5.45058	7.12102	6.43598	5.89515	5.41569	6.38709	5.79871	5.57345	5.56991
Taf1b	Taf1b;chr12:25183445-25243436	OPC	967	6.25019	5.32776	6.21572	6.24472	6.03365	4.80327	5.39663	5.46704	5.27415	5.76691	4.17617	4.67935	3.87268	4.32557	3.18993	4.81853	4.58254	3.7944	3.90471
Gpr125	Gpr125;chr5:50351189-50450235	OPC	968	13.052	14.0478	15.6	17.2928	12.2004	11.2259	11.311	19.5173	10.6947	10.5065	7.33726	12.8783	8.86097	7.72092	8.42102	9.22624	9.61953	8.46072	12.25
Bclaf1	Bclaf1;chr10:20032274-20062307	OPC	969	40.8258	35.7851	43.5529	33.9535	37.1225	34.5134	33.1306	34.6196	35.3582	34.1988	34.5288	34.0825	30.8437	29.104	27.449	31.8343	34.7645	25.6885	28.5881
Cab39	Cab39;chr1:87690021-87748152	OPC	970	38.8354	36.18	44.318	35.4331	33.9556	35.1657	37.5323	33.3587	34.3527	32.3232	37.4951	37.8982	31.7278	29.5271	29.6453	29.9474	35.8508	32.8517	24.9767
Pot1a	Pot1a;chr6:25693734-25759226	OPC	971	8.40857	6.12506	5.62819	5.89128	5.96017	5.97847	5.9876	5.64882	6.1815	6.77674	5.67041	5.0935	5.10892	4.42723	4.54593	3.84527	5.09085	3.62956	6.17143
Mgat2	Mgat2;chr12:70285144-70287760	OPC	972	13.3926	12.9757	14.3065	9.64847	11.4899	12.7297	10.013	11.3399	11.1281	12.9057	10.8151	11.3727	9.3092	9.08196	8.6528	9.58012	8.3787	8.9505	8.46369
Anapc4	Anapc4;chr5:53225373-53257973	OPC	973	24.5409	19.9934	24.5558	19.7459	20.8173	19.0199	19.0485	21.5782	20.8231	20.5659	21.601	20.6172	18.3898	18.5771	16.6476	18.2076	18.7376	15.4095	16.7614
Ing4	Ing4;chr6:124989865-124999282	OPC	974	21.6357	27.8409	23.4123	31.761	28.4141	19.7756	24.2827	22.3639	21.4101	23.0594	22.0016	21.1561	16.61	16.5187	17.5643	18.2778	21.9045	17.31	18.2194
Cct4	Cct4;chr11:22890592-22903336	OPC	975	82.1558	71.9945	98.6369	78.1714	69.8478	71.4264	75.3509	83.2972	67.8595	69.0446	66.2675	70.3887	58.6628	58.0063	55.3178	58.1301	50.4781	52.3431	61.0241
Ddx52	Ddx52;chr11:83755591-83776588	OPC	976	10.2971	9.75099	11.9826	10.5035	8.82484	10.3114	9.60077	9.83285	7.95691	9.38703	8.36239	8.62888	7.41935	7.35098	7.83775	7.93936	7.76832	6.73304	7.06875
Zfp260	Zfp260;chr7:30880094-30892633	OPC	977	19.5289	18.4616	22.1258	18.2426	18.1287	18.7016	17.6639	16.5722	15.6657	17.0604	16.6464	16.0719	14.1129	13.6628	14.6806	12.8805	20.3023	12.3267	14.308
Thoc2	Thoc2;chrX:39148170-39265078	OPC	978	12.8524	13.7713	14.1744	11.7496	12.3479	12.2514	11.5571	11.5084	11.8351	11.7154	10.9923	10.4107	9.33249	9.10073	9.45317	9.11805	7.96611	8.80816	10.2456
Adam10	Adam10;chr9:70526807-70628036	OPC	979	19.0907	14.2695	18.274	15.9803	15.3644	17.0104	13.4884	15.4701	14.144	14.6155	13.8264	15.785	13.5042	13.3947	12.1791	14.176	15.2198	16.7272	12.4083
Unc119b	Unc119b;chr5:115572574-115584984	OPC	980	13.7435	15.0546	13.8735	14.0545	13.6064	12.9568	11.2712	13.6294	12.3064	11.744	9.64997	15.0458	11.7524	9.32048	8.58402	11.2202	10.199	11.2697	9.05118
Metap2	Metap2;chr10:93321234-93353947	OPC	981	22.5436	19.4108	24.9627	18.0669	19.8687	20.0092	18.0416	19.2014	19.6355	21.4599	18.4572	19.8203	17.6103	17.9196	17.3718	17.1729	19.0312	15.86	17.6698
Hdac2	Hdac2;chr10:36694349-36721694	OPC	982	76.7492	54.9604	81.4475	47.5875	56.7337	58.9602	61.2424	59.7687	49.8021	55.1199	58.8647	47.3875	43.5526	43.0557	44.2441	41.6388	58.2017	36.8231	53.374
Nadk	Nadk;chr4:154936500-154965110	OPC	983	19.8005	22.5473	23.7317	25.2928	20.6806	21.6328	20.7758	19.8938	18.5233	20.2193	20.6028	20.6492	17.2621	16.987	16.6104	17.2099	18.2919	16.6973	14.3432
Mdga2	Mdga2;chr12:67567045-68323536	OPC	984	5.82997	6.19594	5.50766	4.88668	5.40455	5.64124	4.71433	4.60149	5.65289	5.82472	4.36112	4.91124	4.1943	4.46957	3.62599	3.89611	4.53292	3.99318	4.27026
Hspa13	Hspa13;chr16:75755435-75767063	OPC	985	16.7235	15.088	19.4006	14.6398	15.4467	16.0402	13.6473	14.6739	15.6994	16.0556	13.1557	15.6616	12.0361	12.562	11.7076	12.4027	14.3773	13.6598	11.9785
Celf1	Celf1;chr2:90780553-90859654	OPC	986	38.115	31.0977	41.1888	30.2092	31.3444	30.5064	33.3678	32.4967	32.523	31.6993	34.443	31.9994	28.6447	25.943	26.6203	26.7292	29.9072	24.0896	29.7251
Ipo8	Ipo8;chr6:148719205-148779989	OPC	987	10.595	10.4172	12.3923	8.40928	9.60662	9.63741	8.54689	10.1885	8.71049	8.83303	9.44771	10.3932	7.65852	7.39665	8.35301	8.20983	8.66572	6.38956	7.75297
Ercc5	Ercc5;chr1:44204588-44238105	OPC	988	8.10472	7.78573	8.34701	6.97622	7.9097	6.94127	5.48329	8.02144	6.34523	5.76779	5.33087	6.53297	5.65047	5.14067	4.95207	5.13119	5.49704	4.41091	7.32003
Armc10	Armc10;chr5:21151801-21168410	OPC	989	9.46223	8.70002	7.37063	8.82724	8.70994	7.53093	5.99118	8.98274	6.67865	6.40241	4.51617	6.4851	6.03695	5.18369	4.23729	5.68378	7.55191	7.04462	7.07911
Pias2	Pias2;chr18:77303946-77394447	OPC	990	18.8926	17.9607	17.7501	15.3369	14.0046	16.1951	17.3592	15.987	14.4859	14.7521	14.8917	12.783	13.7709	11.5394	14.4084	12.2564	14.4406	10.8686	13.1971
Rbm8a	Rbm8a;chr3:96433850-96437714	OPC	991	7.40357	7.864	10.0735	7.72561	7.27054	7.56677	6.74669	8.46075	6.89435	7.93969	6.1641	7.37767	5.22942	6.63206	6.20901	5.51027	7.49662	5.00768	7.34442
Acad9	Acad9;chr3:35964921-35991779	OPC	992	8.52371	8.81808	9.61494	9.54465	8.49886	8.09598	8.16396	8.40795	7.71692	7.47581	8.60483	6.73362	7.27596	6.94826	7.04906	7.70708	7.84548	6.63657	6.51024
Naa35	Naa35;chr13:59686693-59736142	OPC	993	12.5833	11.44	12.3385	10.9127	10.6559	10.3344	11.7575	10.2275	9.89374	10.3296	9.26564	8.96495	9.49069	8.11648	8.87084	9.86834	9.59634	8.93629	7.56509
March7	March7;chr2:60047992-60086442	OPC	994	20.1148	19.1819	19.4712	17.2605	18.6587	16.6489	15.2332	18.5951	18.5242	18.9761	16.2143	15.7165	15.4605	13.4472	13.9383	13.922	17.3951	13.3944	13.7884
Klhl25	Klhl25;chr7:82993223-83019016	OPC	995	10.8408	18.585	10.5912	26.6163	14.944	14.3691	12.1361	19.1544	12.1608	12.4163	11.2621	9.30383	9.3953	8.17267	8.56913	10.4856	10.8534	14.1555	4.36623
Bax	Bax;chr7:52717064-52722268	OPC	996	84.421	47.5206	104.255	40.9932	64.0723	60.9445	53.0497	74.2679	43.6431	52.8813	46.8391	49.4995	42.0459	39.4202	43.813	42.2352	31.1574	42.6861	75.4741
Rbm39	Rbm39;chr2:155972974-156005976	OPC	997	65.3968	77.164	78.9345	65.1542	67.108	66.4019	65.9185	61.5592	62.1177	63.6915	59.2571	60.9436	53.3779	53.9205	54.1004	52.0979	65.9443	54.0586	48.9637
Tmem57	Tmem57;chr4:134358675-134409260	OPC	998	10.1761	10.191	9.71019	11.696	10.626	8.97882	9.32387	9.1064	11.0351	10.2244	10.2259	8.612	8.8916	7.87977	7.48645	8.14948	9.66287	7.81146	6.19496
Trim44	Trim44;chr2:102140275-102241057	OPC	999	33.1595	29.7185	34.2696	25.9649	28.8187	26.4007	29.5999	27.325	28.2313	28.4143	29.5392	27.8407	26.0654	25.0033	23.9257	24.4888	26.9225	23.91	25.8365
Thoc7	Thoc7;chr14:14781527-14793739	OPC	1000	51.8559	41.8925	60.0125	40.9101	45.3509	42.3106	44.2131	45.5269	38.7983	45.1163	40.6277	41.0424	32.6462	31.0532	29.6836	32.7519	34.4622	29.6134	33.7808
Mynn	Mynn;chr3:30501008-30517416	OPC	1001	6.98354	7.73245	8.17257	7.92293	7.27439	6.05063	7.71722	7.04244	6.69346	6.75168	6.67106	6.70575	6.56299	5.84488	5.99851	6.24429	8.07611	5.25921	5.09462
Clasp1	Clasp1;chr1:120285634-120506039	OPC	1002	13.6149	10.6521	11.6842	10.3342	10.3791	9.72097	10.2511	11.8392	11.0658	9.47039	8.39242	10.9066	9.25184	8.27123	7.76788	8.89842	8.90078	7.29668	9.6765
Epc2	Epc2;chr2:49307005-49407129	OPC	1003	9.36579	7.97951	9.15386	6.86864	7.36089	7.84467	7.64963	7.56106	7.62145	7.8665	7.01429	6.73362	5.97401	6.01298	5.34322	5.16223	8.19443	5.06817	5.99395
Alkbh3	Alkbh3;chr2:93820790-93850887	OPC	1004	5.88612	4.70829	6.56155	5.21106	5.1291	4.88247	4.8076	5.57179	3.84768	5.41319	4.01751	4.632	4.55881	4.51084	3.58	4.76652	4.46028	5.02923	4.06186
Tro	Tro;chrX:147079845-147091979	OPC	1005	11.8074	11.9435	12.3725	11.8669	10.5335	9.6887	11.683	11.8676	11.7118	10.0235	10.8267	9.47903	8.74047	6.41924	6.78043	7.91238	6.45915	6.35897	8.55238
H2afy	H2afy;chr13:56174982-56236911	OPC	1006	62.3729	51.0389	71.5259	42.6914	48.6055	48.3207	57.3191	53.4921	44.5787	45.9831	51.6894	44.7675	40.4957	33.0804	35.9909	37.8699	51.3805	38.4988	38.9888
BC018507	BC018507;chr13:70727566-70776512	OPC	1007	11.405	10.1566	10.6572	8.62274	8.86223	9.31427	9.24181	9.86159	9.19347	9.10012	8.62114	8.43716	8.0328	7.91119	7.23776	8.50253	8.93242	7.16045	7.24506
Chtf8	Chtf8;chr8:109407762-109417493	OPC	1008	27.8889	22.3414	33.6003	19.2897	23.5675	24.235	21.7803	24.5643	22.9847	22.7998	18.6451	21.704	19.3279	17.8503	15.4673	17.5651	20.0071	20.1564	19.2341
Khdrbs3	Khdrbs3;chr15:68758849-68923948	OPC	1009	40.2722	24.5341	46.9898	21.092	29.6886	25.7004	37.3745	28.5658	25.5773	23.9327	28.6684	22.8448	18.6792	14.7445	20.0335	19.2378	19.3836	19.4038	19.402
Atrx	Atrx;chrX:102992955-103124711	OPC	1010	28.3089	29.4475	29.3059	24.7448	27.3699	24.917	26.0952	23.7267	26.1074	23.9273	25.5599	21.6998	20.8756	18.8151	19.3203	18.5638	16.7157	17.794	21.1051
Gm6548	Gm6548;chr17:79249844-79251884	OPC	1011	39.7827	32.4322	41.0765	33.5745	35.4159	30.0837	32.408	36.2819	31.8269	33.2046	28.664	30.9332	26.9836	26.1857	24.698	28.9347	22.5222	25.7958	32.1894
Vezf1	Vezf1;chr11:87881842-87898231	OPC	1012	25.2351	21.3228	27.4192	25.634	19.6074	21.3682	21.9033	28.1498	18.5106	17.6288	17.1102	24.3262	15.8953	13.6338	13.4832	19.3499	15.5428	14.1579	13.4735
Parg	Parg;chr14:33015156-33110735	OPC	1013	12.0729	10.5206	12.3688	9.70711	10.3045	9.37523	11.1324	10.0157	9.70748	10.658	9.52467	9.63839	8.71026	8.2535	7.66128	9.25225	9.34019	8.79789	8.22832
Trmt1	Trmt1;chr8:87213145-87223707	OPC	1014	7.95973	12.1315	10.6671	11.4104	8.32444	10.1294	10.3395	9.75776	9.06443	10.6158	9.22272	9.36983	7.36809	7.27009	5.96697	7.48451	6.81563	6.69527	9.23596
Ssb	Ssb;chr2:69699618-69709903	OPC	1015	57.9937	44.5509	65.5563	41.5121	48.0849	45.9657	49.992	47.6203	44.3566	44.6272	47.6228	43.0287	36.3947	35.8122	35.5882	35.0638	46.0321	36.9226	43.0408
Ubqln4	Ubqln4;chr3:88357637-88373647	OPC	1016	11.4835	11.3922	12.9166	10.0384	10.306	10.2566	10.8703	10.4769	9.37571	8.58279	8.31918	9.18215	10.0973	7.81816	7.66783	9.3735	8.18088	6.40506	7.55639
Sf3b1	Sf3b1;chr1:55042012-55084322	OPC	1017	62.6053	56.5169	64.3842	47.6443	59.0444	49.8231	47.9492	54.7793	55.7705	48.3052	47.2796	51.0146	45.8375	40.0962	39.8622	45.1109	52.4045	41.7932	41.9595
Usp4	Usp4;chr9:108250161-108294860	OPC	1018	21.9286	19.9069	22.6794	19.0183	20.0156	18.116	18.8889	19.4851	18.8009	19.5566	18.2254	19.4041	17.166	17.1128	17.3104	17.9774	18.1586	16.2985	14.8136
Eif3e	Eif3e;chr15:43081585-43114282	OPC	1019	37.4492	39.5755	34.4634	27.7997	31.8979	36.1899	30.2728	29.3115	29.1051	31.6887	25.8729	26.2045	25.515	24.447	19.5718	24.2912	29.3406	22.5384	31.6706
Prdm4	Prdm4;chr10:85354712-85379690	OPC	1020	5.20477	5.62204	5.49936	4.68944	4.85493	4.38858	4.65021	5.37044	4.63729	4.02218	5.1025	4.23022	4.29169	3.7327	3.44653	3.77814	3.85853	3.18599	3.59259
Mfsd1	Mfsd1;chr3:67386689-67408153	OPC	1021	22.5728	31.245	28.5229	29.9465	24.5862	26.824	29.5112	22.0426	20.4708	21.2774	19.8668	21.4206	22.2788	17.1894	20.4529	19.7445	21.1389	18.6728	15.9746
Rpl13a	Rpl13a;chr7:52380932-52384115	OPC	1022	113.207	82.7496	99.9915	81.5031	87.9357	81.5467	84.6603	91.9983	79.5096	90.2138	76.2512	87.8563	61.6066	67.8608	59.2306	68.7742	73.8333	51.0988	94.7593
Eif3l	Eif3l;chr15:78905652-78924830	OPC	1023	60.7076	51.2927	61.6384	49.1196	51.694	48.9264	47.0349	56.6401	48.0076	52.6435	49.5531	49.9055	41.6504	43.6186	36.0562	48.5089	42.0734	32.6464	42.205
Polr2b	Polr2b;chr5:77739508-77778353	OPC	1024	28.7393	25.6374	36.3671	23.6936	24.4768	25.8606	27.2334	27.3888	25.1362	25.5	26.4084	23.513	20.9036	19.3881	20.932	20.3089	25.8931	19.5961	21.6635
Tcf12	Tcf12;chr9:71692058-71959626	OPC	1025	66.8022	79.6941	81.5858	67.5419	59.1523	60.961	77.0539	74.0002	63.2862	69.9971	87.7129	66.4587	52.0053	57.5273	62.3323	56.9324	81.6963	50.427	67.4313
Ncoa5	Ncoa5;chr2:164825856-164860279	OPC	1026	12.9594	10.8975	12.5803	9.00751	11.688	8.82714	10.5608	10.6134	10.581	9.45994	9.35565	8.85078	8.80085	7.46964	8.01973	9.20846	7.48056	7.71793	8.00364
Fam116a	Fam116a;chr14:27399035-27451585	OPC	1027	12.4931	13.8857	12.6592	12.024	11.9285	11.7097	12.2856	10.9335	11.9785	11.4092	10.1703	10.1953	11.6551	10.5868	10.1998	8.68208	9.56657	10.088	7.34952
3010026O09Rik	3010026O09Rik;chr11:49988352-50013617	OPC	1028	6.66604	4.05119	5.1413	4.22203	5.20029	4.1921	4.45704	4.58115	4.37931	4.78947	4.10201	4.45338	3.87533	3.62494	4.03137	3.42936	3.14781	3.00518	7.14486
Taf9	Taf9;chr13:101421297-101436368	OPC	1029	37.773	27.9049	46.9554	26.7039	30.7636	33.0601	29.9795	34.1515	25.3262	33.5962	31.3425	27.3677	24.2422	24.5615	25.5688	22.6919	31.1854	21.6827	27.587
Pdzd4	Pdzd4;chrX:71038695-71070308	OPC	1030	7.9933	7.34227	8.51803	7.32398	7.37832	7.05653	7.92522	6.28095	7.32592	6.21446	7.41129	5.92593	5.23244	5.75335	5.08586	5.96119	4.20523	5.64709	6.11181
Herc1	Herc1;chr9:66198256-66356582	OPC	1031	12.324	12.1308	12.4462	9.6894	11.1499	9.81148	10.9114	10.9316	11.5142	9.87084	9.80474	10.2369	9.50281	7.9535	8.73562	8.77161	10.1607	8.12053	8.49786
Tlk2	Tlk2;chr11:105042843-105145270	OPC	1032	9.10596	10.5447	9.37561	8.64781	9.08725	8.49887	9.10679	7.92116	9.64665	8.92675	8.56812	8.84105	8.42608	7.70677	7.8472	8.44764	9.04392	7.37006	5.79546
G3bp2	G3bp2;chr5:92481171-92512761	OPC	1033	32.5471	25.5406	34.7306	26.7388	28.7722	25.7579	28.3045	27.031	27.7343	26.6225	28.5939	28.5454	24.876	24.1045	22.6667	24.8454	25.3713	21.7759	23.6331
Csde1	Csde1;chr3:102824468-102862112	OPC	1034	79.4522	73.3107	92.2923	66.5235	71.3224	73.2202	71.8226	70.1109	72.967	75.0463	75.9516	74.1225	64.2529	66	60.9294	59.4112	86.1476	60.3746	72.5676
Ccdc88a	Ccdc88a;chr11:29273774-29410811	OPC	1035	19.1023	20.1151	17.9933	18.6751	18.0088	15.5008	19.6576	16.6078	18.3904	16.301	16.5049	13.4876	15.4914	13.4716	15.2141	12.6769	13.8645	10.4521	13.359
Rpl4	Rpl4;chr9:64021193-64026369	OPC	1036	249.595	234.509	261.086	222.754	212.279	222.683	221.729	233.312	191.195	228.907	203.651	214.047	154.47	157.173	151.215	176.691	175.781	139.759	237.122
Smarcad1	Smarcad1;chr6:64992660-65066043	OPC	1037	17.1706	18.7541	19.3125	16.2309	16.7273	16.5723	18.5438	13.8847	16.8231	15.1899	15.7311	15.7749	13.5089	12.5679	13.9833	13.7408	17.7094	11.2514	14.1903
Rlim	Rlim;chrX:101152505-101176623	OPC	1038	21.5175	18.7371	22.2155	18.4824	18.9474	18.2576	19.312	17.9566	18.832	19.4502	20.5226	19.9939	17.5749	17.3606	17.4371	17.5548	15.5096	18.069	15.3156
Pitpnc1	Pitpnc1;chr11:107069205-107332034	OPC	1039	7.7508	6.33755	5.21494	6.64078	6.47095	6.68344	4.21907	6.49506	5.35445	4.0475	2.5178	4.35107	4.58225	3.91977	3.0103	3.88317	3.34371	3.62534	3.66212
Med23	Med23;chr10:24589791-24633335	OPC	1040	7.5978	9.28094	9.97775	7.35301	8.11623	6.7885	7.8018	8.76716	6.86381	6.82158	6.21847	7.07308	6.07237	6.1386	5.53357	5.94881	6.86936	5.44376	7.20547
Rps9	Rps9;chr7:3655642-3658499	OPC	1041	442.55	481.065	496.63	507.561	461.624	423.62	433.708	454.974	411.378	460.519	395.2	424.68	359.884	301.905	306.508	329.523	330.72	302.038	408.464
Snrpb2	Snrpb2;chr2:142888804-142897788	OPC	1042	24.8574	16.8283	25.0876	16.9551	17.011	20.6896	16.9128	22.434	16.9915	22.6471	17.4403	19.4159	14.8204	13.778	12.5985	16.7145	19.3124	16.1974	17.4877
Gcfc1	Gcfc1;chr16:91014281-91044624	OPC	1043	15.0149	18.9639	12.6687	12.8347	15.577	13.7308	13.1215	12.313	14.9944	12.9886	11.9099	11.4083	11.8194	10.8926	10.0721	12.097	13.0513	10.5687	10.9422
Rnf214	Rnf214;chr9:45671773-45714960	OPC	1044	7.70086	6.39347	6.95067	6.5075	5.9078	6.83879	5.6182	7.00741	6.20743	4.46608	4.72945	6.29323	5.6893	5.11156	5.04049	6.08454	6.64493	4.47977	4.08983
Fnbp4	Fnbp4;chr2:90585526-90621177	OPC	1045	9.6227	10.3162	9.30582	9.45791	9.34198	8.28539	8.53323	9.48278	9.16269	8.31088	8.73122	7.84269	8.30628	7.009	8.17168	7.94915	10.1403	6.65594	7.44188
Maf1	Maf1;chr15:76181723-76184808	OPC	1046	20.3491	29.065	23.7044	25.3173	24.412	22.323	23.3513	20.5767	20.5293	22.9979	20.3874	18.8073	17.9197	17.2797	17.0801	16.9086	21.5314	15.4901	18.0195
Taf8	Taf8;chr17:47624998-47639236	OPC	1047	4.27062	5.24591	6.09262	4.87171	4.66348	5.08861	4.75942	4.35389	3.92229	4.28914	4.96762	4.36318	4.25437	4.09153	3.72971	3.14457	5.18107	3.79322	3.5951
Kdm5a	Kdm5a;chr6:120314116-120394592	OPC	1048	9.17976	11.0104	9.0794	9.82589	9.87595	8.40476	8.70813	9.0252	9.49925	8.34585	7.63513	8.49087	8.06947	7.50799	6.96284	7.94838	9.25098	7.11859	6.3378
Acin1	Acin1;chr14:55260997-55305768	OPC	1049	20.5702	21.1039	19.7044	18.2631	17.0583	19.2153	17.1682	19.9344	17.3925	17.3409	14.9609	14.9155	16.317	15.8184	12.9133	15.3162	17.7963	13.2833	17.3802
Wdr11	Wdr11;chr7:136735376-136779252	OPC	1050	7.58304	8.21005	7.53368	6.13099	6.26709	6.83446	7.49294	6.5506	6.16301	6.30542	6.90691	6.19225	6.08891	5.81567	5.685	5.60601	6.34335	5.90641	5.15935
Zfp462	Zfp462;chr4:54960816-55096435	OPC	1051	14.6218	13.1445	10.9928	9.80697	12.6328	10.5857	11.1183	10.4392	11.4391	9.35108	7.75208	9.59834	9.57971	8.81111	7.35544	9.63049	9.76638	7.84474	10.072
Rsbn1	Rsbn1;chr3:103718042-103770543	OPC	1052	8.23785	8.38873	8.38741	6.83253	7.52147	7.09051	8.36002	6.40132	7.41899	7.16406	7.33485	6.66041	5.91253	5.33164	5.82676	4.8895	6.99674	4.85431	6.16354
E130114P18Rik	E130114P18Rik;chr4:97234565-97251282	OPC	1053	17.9955	13.9918	15.3766	18.707	16.5377	16.4023	10.7773	17.2342	14.4942	11.7241	5.71933	10.9829	12.5656	9.4022	9.11626	12.0238	8.0876	12.7115	7.18279
Pkia	Pkia;chr3:7366603-7445365	OPC	1054	37.3166	33.7764	39.3226	30.1971	35.3894	30.6791	38.5976	25.099	37.2651	33.4044	31.6518	25.303	28.8073	23.4711	22.9792	21.1201	32.454	25.7802	24.0583
Matr3	Matr3;chr18:35721811-35751699	OPC	1055	91.602	72.443	103.684	77.1742	82.6375	72.0959	79.8138	83.7521	78.3239	71.5737	74.1576	75.1762	62.7401	53.7727	59.7676	62.9025	70.7744	54.8153	69.8051
Eef1a1	Eef1a1;chr9:78326260-78329531	OPC	1056	1041.79	974.639	1078.38	954.735	1001.52	899.004	891.243	947.062	998.949	946.986	819.835	975.448	761.333	658.418	599.086	675.097	628.974	576.532	897.041
Akap8	Akap8;chr17:32440620-32458098	OPC	1057	15.2638	15.8441	15.4054	12.474	13.6627	12.1027	14.6408	14.066	14.4975	14.06	14.0427	12.331	12.8496	11.6977	10.5532	11.4864	14.8188	9.21195	13.9694
Ptrh2	Ptrh2;chr11:86497484-86505959	OPC	1058	6.83819	5.8027	6.97644	5.92214	5.77321	6.3184	5.35273	6.17257	6.19103	6.63548	6.34904	5.45428	4.99918	5.41821	5.22149	4.95074	5.49761	4.60894	5.86614
Zbtb17	Zbtb17;chr4:141000587-141023852	OPC	1059	6.32676	7.02634	7.1754	5.79401	5.97494	6.1463	6.7552	5.47796	5.04722	4.43773	4.89385	6.21089	5.96658	4.64372	3.9705	4.75619	4.74456	3.576	3.92609
Zfp426	Zfp426;chr9:20272992-20297190	OPC	1060	7.62087	6.74203	8.91003	7.05937	6.73234	6.91598	7.62553	6.79751	6.63862	6.1522	6.46651	5.45289	5.86899	5.20658	5.12027	4.43581	7.42846	5.40435	5.91558
2010317E24Rik	2010317E24Rik;chr2:25227840-25233733	OPC	1061	17.032	9.14456	15.5862	8.11142	9.31204	13.2006	11.0982	12.5554	6.95768	10.0657	6.43673	7.79721	3.99892	5.53189	5.94533	5.43903	11.0598	3.39663	12.8301
Ppp6r3	Ppp6r3;chr19:3454927-3575749	OPC	1062	30.8198	28.2302	35.052	26.4889	28.7037	27.2118	27.8855	27.8339	26.52	27.4501	29.4835	26.6839	23.1799	23.4468	24.493	23.3368	24.0938	21.1032	26.0529
Rps8	Rps8;chr4:116826440-116828737	OPC	1063	54.3836	48.5582	55.8246	42.096	47.6269	41.3413	47.4088	49.5982	36.9214	39.4309	33.7771	45.3078	30.4891	32.426	29.0357	39.3477	29.426	30.1208	42.5785
Ube2r2	Ube2r2;chr4:41083053-41140403	OPC	1064	18.3482	18.6095	17.7132	17.7465	16.5639	17.1713	16.9089	16.4393	16.9815	16.1276	15.0898	17.0035	15.5506	14.1204	13.1403	14.0336	13.2169	14.7764	11.3842
Krit1	Krit1;chr5:3803164-3844515	OPC	1065	6.24573	6.5357	6.11952	6.26448	6.63022	5.56237	5.38457	5.73573	5.88218	5.87237	4.40716	5.09987	5.42801	4.91828	3.93236	5.68819	5.70969	5.99858	4.55618
Chmp7	Chmp7;chr14:70116785-70132377	OPC	1066	20.5577	20.4946	20.2371	17.3766	20.9697	17.9996	17.767	16.1565	18.2021	17.2237	16.202	16.5155	16.1497	15.6867	15.3861	14.9184	15.0028	16.2659	12.7705
Smek2	Smek2;chr11:29072906-29120797	OPC	1067	16.1715	19.7563	16.6041	16.71	17.7948	15.3949	15.1077	15.8681	17.7933	16.7727	16.1675	17.6939	14.7235	14.0363	13.3675	15.3355	14.409	14.5863	11.6618
Prpf4b	Prpf4b;chr13:34967362-34994747	OPC	1068	27.7895	29.7487	30.3576	24.8723	24.3492	26.6084	25.6163	27.9709	26.2855	27.9557	28.4233	27.2727	22.8461	23.6586	22.1049	23.764	26.4184	19.7698	22.908
Xrn2	Xrn2;chr2:146838795-146903733	OPC	1069	20.9756	22.7852	29.8344	24.0738	21.4744	20.5229	24.7848	23.7937	20.3947	21.209	25.2176	20.9272	16.6617	16.6858	18.6694	17.12	18.9532	18.5157	19.7611
Bzw2	Bzw2;chr12:36818421-36883412	OPC	1070	54.4308	52.4319	63.6738	50.5199	44.9758	58.933	48.1228	52.9759	45.5875	51.4639	48.3841	40.8034	35.1816	35.939	33.7533	30.1777	46.2693	26.22	51.099
Dmtf1	Dmtf1;chr5:9118867-9161776	OPC	1071	11.409	12.8143	14.2352	11.5346	11.3573	10.5845	12.7658	11.6577	11.8049	12.3838	12.5042	12.6225	9.97664	10.5128	11.0072	11.046	14.3222	9.30299	10.0035
Txndc15	Txndc15;chr13:55816010-55827588	OPC	1072	28.3172	32.6481	28.1751	35.8572	28.2365	28.8253	29.7248	29.1437	30.1693	32.1519	31.7894	28.0853	25.7999	24.7934	22.9782	25.9881	26.0372	29.2146	18.141
Lrrfip2	Lrrfip2;chr9:111020614-111128172	OPC	1073	5.63045	5.18476	5.51404	5.43137	5.17769	4.98453	4.94098	5.0806	5.01692	4.43536	4.21491	5.37133	4.89314	4.45927	3.85121	5.13955	4.15432	4.46427	3.99052
Kctd20	Kctd20;chr17:29090160-29104882	OPC	1074	13.4658	14.4271	13.8657	12.4624	11.336	12.5054	13.2938	13.1662	11.7027	12.1271	13.1044	13.2491	11.8402	11.4915	11.0349	11.283	13.4978	10.4979	10.4046
Tcf4	Tcf4;chr18:69504145-69847621	OPC	1075	53.4742	53.9398	53.1118	45.9729	51.1374	43.0015	54.6097	42.8749	52.9859	42.0795	41.4264	38.8934	41.7125	31.5248	35.6371	35.0815	38.7856	27.663	38.9927
Slc25a28	Slc25a28;chr19:43738291-43749371	OPC	1076	7.06964	6.59648	6.36716	7.36336	6.02276	7.50014	5.86648	6.04005	5.93148	5.09099	4.25218	5.03547	6.94983	5.10962	4.75154	3.28996	5.09305	3.76941	3.76888
Zfx	Zfx;chrX:91319969-91368746	OPC	1077	10.323	10.0673	10.3329	8.99601	9.31136	9.14614	10.2523	8.17735	8.66409	9.39625	8.67263	8.50872	7.95268	8.28231	7.74882	7.49739	7.04031	7.22183	8.22277
Pogk	Pogk;chr1:168323741-168339959	OPC	1078	12.0912	14.0401	12.8485	13.2418	11.0476	11.0978	13.4601	12.9218	11.7355	10.3819	11.7002	12.0051	11.394	9.05959	9.99319	11.0096	14.1586	8.92231	9.35034
Ilkap	Ilkap;chr1:93272407-93295360	OPC	1079	18.6266	18.644	23.918	18.8586	17.7186	18.8898	18.3324	19.4664	17.5469	18.1837	18.7218	20.1105	14.9527	14.71	14.6856	17.6737	19.3476	15.3982	14.4512
Srsf10	Srsf10;chr4:135412006-135425814	OPC	1080	35.4701	31.8599	45.1468	27.8816	28.7936	32.8933	35.8314	32.9649	28.4796	35.183	32.4179	29.7603	21.6615	26.1238	25.115	24.5933	31.0261	27.6454	28.9167
Fam135a	Fam135a;chr1:24017596-24107180	OPC	1081	9.96651	10.3837	10.0775	9.56515	9.43182	8.47201	9.63241	9.64838	9.8271	8.27891	9.43959	9.79027	8.08773	7.20105	7.86342	8.00195	9.37995	8.01624	7.02975
Rps5	Rps5;chr7:13507659-13512035	OPC	1082	523.492	474.92	548.671	492.764	484.25	436.33	468.348	507.827	458.186	488.512	442.783	505.235	351.54	341.356	310.484	420.445	366.065	302.251	501.956
Cdh2	Cdh2;chr18:16747385-16967558	OPC	1083	28.2824	24.5142	26.2996	24.3441	24.0383	25.8339	20.2814	26.0314	21.8229	21.7672	14.8958	22.8712	20.8047	17.9878	14.8087	21.64	15.2469	27.4897	9.08438
Dmxl2	Dmxl2;chr9:54212964-54349433	OPC	1084	9.14819	7.92734	7.96609	8.49806	9.10505	6.09776	8.32795	7.67067	8.26064	6.72592	7.64989	6.91326	6.2928	6.02496	5.8564	6.45699	6.98955	5.11075	5.8275
Kdm1a	Kdm1a;chr4:136106447-136158638	OPC	1085	34.3297	35.6413	37.9267	35.2392	34.0164	29.6814	38.4523	31.1243	34.4055	31.567	32.5474	31.1099	31.6579	27.2693	27.9785	29.2673	30.4693	24.1476	22.1221
Hnrnph3	Hnrnph3;chr10:62477411-62486597	OPC	1086	10.6799	9.6898	12.8609	8.8223	11.1925	9.80357	10.5885	7.57739	8.89792	8.95628	8.6251	7.63709	7.80607	6.61111	8.42156	6.68632	12.3596	6.91022	9.18343
Pebp1	Pebp1;chr5:117732659-117737573	OPC	1087	116.995	117.465	176.034	98.0256	123.873	123.017	128.966	97.7251	101.339	114.884	121.186	100.796	89.8996	86.3675	93.7468	80.1139	91.7793	95.4115	92.799
Adprh	Adprh;chr16:38445478-38452769	OPC	1088	22.5461	24.5612	26.7657	21.3698	20.4609	20.7765	24.1292	23.3461	20.5513	20.6216	20.0769	19.5828	18.9083	19.5069	19.6743	22.2947	16.9523	19.1078	16.7699
Prdm2	Prdm2;chr4:142697293-142802612	OPC	1089	5.99059	6.39053	5.84323	4.82539	5.4821	5.36755	5.70913	4.91341	5.65068	5.12772	4.92532	4.91953	4.78919	4.26296	4.49339	4.26099	5.95055	4.15011	4.55491
Phax	Phax;chr18:56722222-56747366	OPC	1090	23.0166	21.9111	20.9698	20.6596	24.5294	19.8646	19.4845	16.76	20.2756	21.0371	18.7039	20.2053	17.1785	15.5981	15.6193	14.8624	17.3341	16.2307	17.3036
Atpif1	Atpif1;chr4:132086469-132089574	OPC	1091	165.933	144.257	187.886	138.142	129.179	157.276	141.96	164.601	131.434	149.396	155.513	140.782	120.309	125.006	109.494	129.162	114.857	116.06	151.973
Fndc3a	Fndc3a;chr14:72937759-73109810	OPC	1092	10.0049	10.9449	11.633	9.55174	10.9803	9.07711	9.73604	9.50131	10.1873	7.41626	7.88662	7.95377	8.65273	6.55519	7.11765	6.41277	8.22785	7.40855	5.11314
Ensa	Ensa;chr3:95428901-95436039	OPC	1093	35.0447	30.7787	36.1199	29.9973	31.0596	31.2306	30.6298	30.1412	28.8617	34.1834	29.1218	31.3158	27.4372	26.6425	23.8289	27.327	32.4679	27.1755	31.5484
Mapk8	Mapk8;chr14:34191083-34260344	OPC	1094	7.14763	6.98716	7.26959	5.51105	6.56181	6.28751	6.73409	5.53008	7.26321	5.78563	5.6858	5.85441	5.27404	4.60027	4.75465	5.16968	5.85783	3.68482	5.20963
Mier3	Mier3;chr13:112476385-112508802	OPC	1095	8.31444	8.16327	9.88009	7.49529	7.55414	7.35945	7.98024	8.70273	7.12478	7.90989	6.06978	6.88118	6.74538	5.77775	5.95035	5.21443	7.57288	5.40221	6.28297
Atp9b	Atp9b;chr18:80930879-81130797	OPC	1096	9.84542	9.58009	9.29577	8.89447	8.74144	7.97077	9.06677	9.35207	8.04736	8.06902	8.33863	8.37277	7.54222	6.5971	6.57438	8.0775	6.21822	7.06349	5.9202
Setd2	Setd2;chr9:110435100-110521137	OPC	1097	13.4232	11.3122	12.6658	11.1498	11.0243	11.2001	12.851	10.3194	10.4467	10.5969	10.5455	10.5499	9.80354	9.85001	9.56945	10.5988	12.2742	8.77148	9.21758
Gstt1	Gstt1;chr10:75246557-75261329	OPC	1098	6.80298	18.944	8.49707	14.1216	9.44153	21.7001	6.21009	7.90267	6.72997	11.5511	3.07856	3.21766	5.21152	5.95869	2.63515	3.27254	2.01696	5.83172	1.01082
Morc3	Morc3;chr16:93832365-93876318	OPC	1099	8.63729	6.39593	8.34461	6.53114	6.97781	6.9747	7.40863	6.62873	6.93752	7.35437	7.23375	6.33693	5.24872	6.16535	5.76408	4.57289	7.9322	5.47936	6.99044
Ube2b	Ube2b;chr11:51798647-51813968	OPC	1100	21.9358	22.5978	19.9395	23.4784	21.6715	19.8927	20.7849	19.9922	19.7839	20.7199	18.4581	18.8873	18.3704	16.4383	14.6041	18.4059	18.4154	17.1531	16.9019
Epn1	Epn1;chr7:5031836-5049780	OPC	1101	23.6671	20.869	26.0125	21.8386	21.363	20.7501	20.8392	23.5544	21.3086	19.436	22.1337	23.7688	19.0071	18.9849	19.6399	18.2602	19.6055	18.6889	14.1188
Cdc5l	Cdc5l;chr17:45528838-45570656	OPC	1102	9.74098	8.02678	10.9737	6.81412	7.58862	8.34895	8.5221	8.8411	7.35217	7.57623	6.55617	6.91692	4.94042	6.15219	5.62309	5.63907	7.13345	4.03432	6.45942
Chd7	Chd7;chr4:8618067-8793956	OPC	1103	13.296	14.5169	13.1381	12.1099	11.7027	10.6275	15.6456	11.7448	10.5682	9.03686	9.17748	8.74114	9.50034	8.34777	10.1691	8.61255	10.7662	6.11341	10.0645
N4bp2	N4bp2;chr5:66154759-66218023	OPC	1104	6.04011	5.73082	6.3804	6.62871	6.1965	5.22874	4.99247	6.80365	5.21421	4.34981	5.00963	4.8281	4.59683	3.96823	4.40072	4.27375	4.84656	3.35886	4.10677
Rps17	Rps17;chr7:88487618-88490120	OPC	1105	43.2649	35.2603	47.2315	39.4697	48.1954	36.7935	32.1609	37.6865	32.9606	29.8226	26.7784	35.8263	21.0026	24.3076	17.7673	23.8159	30.5564	31.0578	33.2786
Zfp644	Zfp644;chr5:107045759-107125849	OPC	1106	17.024	20.7349	18.32	17.6614	17.9577	17.5106	19.5206	14.1479	18.5802	17.3474	16.5602	13.6682	15.2438	12.9194	13.0623	13.0257	19.8298	12.9377	12.8761
Akr1a1	Akr1a1;chr4:116309114-116324279	OPC	1107	146.05	130.904	152.825	132.574	134.325	144.644	126.155	122.25	131.002	142.307	128.21	122.449	111.849	105.584	108.481	106.274	112.641	116.831	97.2859
Raf1	Raf1;chr6:115568590-115626653	OPC	1108	32.7137	32.7566	39.2764	26.7328	32.3343	32.2323	29.869	28.9405	31.0419	31.7167	31.703	29.1583	25.8121	25.2344	24.8394	25.0725	29.9376	22.773	24.5357
Zfp266	Zfp266;chr9:20299512-20325863	OPC	1109	27.6386	32.8492	29.342	27.847	27.9277	26.3347	30.5338	25.6425	30.3803	26.9554	27.4338	29.2089	25.2023	21.8891	23.3253	22.3994	36.4402	22.8987	21.4718
Cpne3	Cpne3;chr4:19446398-19497251	OPC	1110	12.2437	13.7203	14.0025	12.8208	12.3286	12.6351	11.3828	13.1972	12.2546	11.6561	10.0561	11.3744	11.3856	9.48682	9.15694	9.1224	7.40279	11.9191	9.60849
Srsf6	Srsf6;chr2:162757243-162762856	OPC	1111	48.5059	46.5704	52.7611	39.4574	44.8236	40.4831	45.8311	44.7267	41.9536	44.9486	44.5441	41.3111	36.5188	38.7501	37.6649	39.6723	39.3021	34.8079	37.3123
Sltm	Sltm;chr9:70390584-70440039	OPC	1112	12.2591	10.789	14.8413	9.54969	10.925	10.5596	11.7459	11.3151	11.729	10.5516	10.5954	9.13869	8.84783	9.34544	8.74093	8.32763	12.1329	8.24162	10.5534
Wdr8	Wdr8;chr4:153516480-153530927	OPC	1113	9.13232	6.45437	11.3118	7.58333	8.12644	8.42481	8.13047	7.70135	6.42846	6.40056	9.142	6.52534	6.14809	5.18773	6.31433	5.0525	6.46171	4.42734	6.4393
Sub1	Sub1;chr15:11911093-11925762	OPC	1114	28.6318	24.3744	36.3419	24.0622	24.1772	25.5546	32.9138	23.9008	23.6866	26.6023	28.1722	23.5666	20.1997	19.6337	21.0749	20.4037	23.273	22.0321	21.8714
Dcun1d1	Dcun1d1;chr3:35791026-35831888	OPC	1115	6.15509	6.04821	6.25117	4.73034	5.16618	5.93713	5.48356	5.19532	5.02495	5.91368	6.53915	5.50804	4.41743	4.72869	3.79363	4.85769	5.42922	4.36966	5.0427
Fbxo34	Fbxo34;chr14:48092235-48151637	OPC	1116	4.96421	5.26908	6.39107	5.09377	4.80726	5.82007	4.47205	5.3051	4.5826	4.77155	4.97963	4.12703	4.15721	4.09292	4.0588	4.47317	3.81414	2.37296	4.22473
Rbm6	Rbm6;chr9:107675890-107775150	OPC	1117	9.81066	9.26611	9.4177	8.73797	8.04413	8.53202	9.49133	8.93563	9.28848	7.98436	8.23158	8.16167	7.05261	6.41315	6.2968	7.06387	8.29834	6.25443	6.94122
Rps15	Rps15;chr10:79755175-79756859	OPC	1118	206.464	178.793	200.765	199.916	180.069	182.246	182.967	193.903	194.503	211.016	159.889	193.903	159.101	148.503	143.125	173.879	149.089	125.914	200.311
Rbm5	Rbm5;chr9:107642825-107673333	OPC	1119	26.0012	33.3013	26.7893	27.4148	26.6571	27.9896	24.7022	27.428	27.1214	25.326	23.8627	23.9365	23.9867	21.0249	20.3964	24.0902	28.7078	21.0943	21.5384
Gatad2b	Gatad2b;chr3:90145575-90162042	OPC	1120	5.97631	5.91845	6.32063	4.71851	5.39795	5.38941	5.91242	4.88157	4.77458	4.15185	4.79328	4.88152	5.3396	4.10731	4.5106	4.07423	7.24483	4.02477	5.17978
Vps26a	Vps26a;chr10:61917590-61949553	OPC	1121	13.3397	16.0587	16.9519	14.0851	14.063	13.784	15.5175	13.5353	12.8928	14.2077	12.7065	13.5912	12.3751	11.785	11.2439	12.7689	14.2974	10.6764	11.2207
Fam117b	Fam117b;chr1:59969849-60042190	OPC	1122	6.37061	6.43682	6.62867	6.11586	5.88058	5.84668	5.7638	6.57288	5.98611	5.58993	6.01829	7.48525	5.28563	5.06816	5.19855	4.8475	5.49104	4.73988	4.7738
Paip1	Paip1;chr13:120217406-120249127	OPC	1123	15.3744	17.1822	17.1818	16.4092	14.4616	15.2392	16.2809	16.3164	14.3121	15.8827	16.6479	16.3885	14.2395	13.7492	13.9518	14.2589	15.2705	11.673	10.7791
Ryk	Ryk;chr9:102737249-102810637	OPC	1124	24.4198	22.8942	28.3986	23.4367	24.6731	22.8388	22.5723	23.3202	21.9387	24.5395	21.2185	22.8843	19.4727	20.1166	17.3567	20.8835	19.5455	23.5747	14.1244
Wnt7b	Wnt7b;chr15:85365866-85412251	OPC	1125	11.2657	12.5115	16.0584	8.76207	9.58471	11.7947	14.6954	9.71795	5.73443	6.75231	7.19329	4.54656	6.54896	5.25634	6.54507	4.92959	8.7972	5.94507	4.38523
Sestd1	Sestd1;chr2:77018396-77118649	OPC	1126	4.99223	5.79875	4.72769	5.03624	4.79194	4.30987	5.00418	5.266	5.19282	4.87698	5.49533	4.5832	4.24248	4.05795	4.23453	3.82784	4.54771	3.53588	4.52226
Sf3a3	Sf3a3;chr4:124392104-124409666	OPC	1127	22.7652	14.0568	24.3819	12.7413	16.6553	16.8877	16.4019	19.7848	13.34	16.5733	15.5009	15.2579	12.8604	11.5554	11.0713	12.0165	12.8088	9.95419	16.9173
Atxn10	Atxn10;chr15:85166810-85294266	OPC	1128	48.8293	48.4547	52.7497	50.875	48.8194	48.8729	45.3176	46.4706	47.5577	47.5774	42.0044	48.5571	44.3449	44.9892	36.2545	41.0907	44.618	40.6486	34.5333
Senp6	Senp6;chr9:79914709-79992587	OPC	1129	18.9133	20.2117	19.5428	15.383	18.4576	16.8203	17.9676	16.6207	18.8618	17.9969	18.0347	17.0302	16.6689	14.256	14.7418	13.4684	16.8414	13.5797	12.6985
Pten	Pten;chr19:32832066-32900650	OPC	1130	17.6255	14.7106	16.645	13.044	14.305	14.8098	15.426	13.9806	14.4146	14.0792	15.1338	14.0438	12.6036	12.4169	11.25	11.9196	10.7421	11.5891	12.1791
Mllt6	Mllt6;chr11:97524725-97546772	OPC	1131	6.93292	9.00062	7.05676	7.78651	6.38584	6.97202	8.4558	7.23793	7.17385	6.60389	6.5652	5.82078	6.52587	5.68798	6.10225	5.64699	6.54844	4.99175	5.05512
AI314976	AI314976;chr17:48549404-48556591	OPC	1132	10.8549	6.44508	10.093	6.87128	8.16762	9.00709	6.52474	8.68203	7.31351	6.78178	5.22645	4.87511	5.61465	5.91518	5.75966	3.6809	7.64898	5.70368	9.28663
Zfp62	Zfp62;chr11:49017001-49032318	OPC	1133	16.7882	16.5982	16.0487	16.1577	16.8131	13.2801	17.1861	14.756	17.1407	14.1337	14.6793	14.6837	14.365	11.4695	12.1684	11.9521	14.8147	12.3718	11.5002
Rp9	Rp9;chr9:22252755-22272800	OPC	1134	12.9666	11.4217	12.0727	14.6999	13.1791	14.0009	11.0896	10.121	10.7538	12.6577	10.4353	10.7908	8.44332	9.17885	8.02081	8.76492	8.74659	7.26966	10.3232
Hook3	Hook3;chr8:27131892-27229696	OPC	1135	13.5078	14.9395	11.6201	14.2645	13.2	11.8587	13.5569	12.7859	12.8584	12.4224	11.9999	13.2688	11.6035	11.3554	9.901	11.154	13.3766	10.1834	9.95912
Cnot4	Cnot4;chr6:34972064-35083737	OPC	1136	8.31563	8.61941	6.64263	6.02539	7.12905	6.91679	8.19888	5.77186	6.65543	6.19841	7.01739	5.73642	5.28207	5.53531	6.0014	5.42531	8.85227	5.34879	6.05334
Snora81	Snora81;chr16:23110842-23111006	OPC	1137	443.315	620.068	419.329	543.539	558.172	450.083	508.334	401.715	161.54	198.865	207.63	179.74	209.434	236.431	113.925	392.483	474.366	415.937	509.991
Dkc1	Dkc1;chrX:72341192-72355115	OPC	1138	11.9257	8.31385	14.5029	8.43205	8.55472	10.6881	9.45215	12.2002	8.66105	10.6601	11.0401	9.11881	6.85296	7.80437	7.79397	8.22671	7.14205	6.00276	13.4222
Rps21	Rps21;chr2:179992083-179993149	OPC	1139	96.2807	118.299	130.619	130.206	99.4978	118.233	99.8411	132.755	105.816	105.056	90.9406	114.082	84.7196	83.9912	85.9426	98.9692	91.7798	77.1878	81.2347
Dennd5b	Dennd5b;chr6:148936590-149050202	OPC	1140	6.18729	5.68541	5.86074	4.70936	5.8627	4.72407	5.09173	5.58757	5.8933	4.39347	4.69866	4.67476	4.72215	3.21349	3.16128	4.147	3.98828	3.22555	4.70366
Ythdc1	Ythdc1;chr5:87233514-87265682	OPC	1141	14.6885	16.555	17.2537	13.5099	15.256	14.5557	14.3641	14.5907	14.1446	14.3962	15.1295	13.7585	13.4186	13.0279	12.2645	12.7714	14.4208	11.3842	10.6792
Sumo1	Sumo1;chr1:59696277-59727678	OPC	1142	30.1669	22.711	31.5943	22.3244	25.4833	26.1784	24.0799	25.4999	23.109	21.5228	23.4185	20.2508	19.7142	16.0997	18.5486	18.4663	23.0981	20.6165	17.616
Rps3	Rps3;chr7:106626406-106632219	OPC	1143	207.106	200.102	189.547	158.621	199.537	185.808	158.312	172.787	182.566	194.645	145.309	175.589	152.148	144.242	112.172	134.962	136.129	112.477	174.225
Aftph	Aftph;chr11:20585087-20641551	OPC	1144	10.0845	9.48161	9.83198	9.3556	9.08559	9.6291	9.76289	8.28013	9.16282	10.4108	8.75993	8.57423	8.14408	7.38945	6.50379	7.79947	8.53487	6.98402	6.54563
Usp45	Usp45;chr4:21703416-21765019	OPC	1145	6.78039	5.67647	7.66359	5.27952	5.55201	6.29021	6.10083	6.1571	5.46388	5.39715	5.42305	5.84551	4.87589	4.52882	3.93308	4.76653	4.42557	3.97599	6.40939
Fbxo22	Fbxo22;chr9:55056741-55072240	OPC	1146	14.7083	12.7282	16.7255	12.0048	13.0005	13.4207	12.134	14.7397	11.1942	11.8074	11.6281	12.0831	11.4057	11.5228	9.56651	10.6261	10.955	10.7598	10.2336
Cul3	Cul3;chr1:80263392-80337005	OPC	1147	24.9186	23.4131	28.8344	22.3221	22.8096	22.8169	23.3029	25.5051	20.6982	20.345	22.774	22.5026	19.2276	20.3683	18.6106	19.1687	21.6414	19.1877	16.8053
Phf3	Phf3;chr1:30859186-30920101	OPC	1148	12.0281	12.4135	13.1941	11.969	12.3972	10.5741	11.6398	12.4778	10.8092	10.0469	10.4927	12.1326	9.34202	9.1058	8.60022	9.90124	10.9126	8.39124	8.92848
Tsn	Tsn;chr1:120195094-120207709	OPC	1149	28.0545	27.6203	39.466	27.0049	26.7558	29.0438	27.1155	33.0978	25.7491	25.6894	27.9634	32.7766	24.0905	21.9568	23.9726	25.938	26.0845	25.8618	22.5698
Dcun1d5	Dcun1d5;chr9:7184565-7207031	OPC	1150	33.5418	35.0567	39.2487	29.732	31.6322	33.1636	33.2357	32.6851	31.5167	33.5313	30.7283	28.7693	27.1403	26.4785	27.7386	25.7971	30.2003	28.055	26.3471
Nsa2	Nsa2;chr13:97899381-97907881	OPC	1151	5.1656	4.8645	5.32733	5.5375	5.046	5.37825	4.39819	5.03123	4.80285	4.56318	4.64014	5.24135	2.86031	3.27386	3.14204	3.67147	4.10597	3.88836	4.7716
Arfrp1	Arfrp1;chr2:181092394-181100109	OPC	1152	5.14864	5.24388	5.50084	5.22227	5.1283	5.20135	5.10445	4.62996	4.86339	4.70544	4.01144	4.10326	4.81941	2.4441	3.93909	4.47544	4.92667	3.89891	4.76655
Cct2	Cct2;chr10:116488053-116500870	OPC	1153	120.739	98.8347	134.535	100.033	97.4185	103.742	110.854	119.716	97.6259	108.805	110.281	109.028	86.2199	87.2969	84.659	85.5536	91.0038	79.8731	97.9605
Naa30	Naa30;chr14:49791901-49810706	OPC	1154	11.8821	10.6226	11.1654	10.0349	10.5467	9.96158	10.7936	10.257	11.4165	11.2004	9.85115	10.7477	9.4904	8.37187	8.73438	7.96022	8.75437	8.26129	7.22867
Rnf217	Rnf217;chr10:31221692-31329531	OPC	1155	6.32483	5.55381	7.27768	4.75471	6.67486	4.26949	5.96964	5.83037	5.36752	4.90342	5.29943	4.30969	4.20999	4.77189	4.09588	3.65034	3.97199	2.91378	4.84804
Rlf	Rlf;chr4:120817977-120861139	OPC	1156	8.57396	8.00567	7.82821	6.89588	7.50136	7.30179	7.92531	7.05946	7.15359	6.92673	7.50841	7.86514	6.49492	5.87102	6.20099	5.86204	6.42791	5.22999	6.13721
Rnf216	Rnf216;chr5:143752571-143874699	OPC	1157	7.43096	8.34464	9.04532	7.39303	7.34859	7.05656	8.34627	7.9259	7.2468	6.98844	6.89419	6.85071	6.27891	5.48995	5.73303	6.65808	7.84996	6.11388	5.98876
Hnrnpr	Hnrnpr;chr4:135866890-135896593	OPC	1158	33.7162	28.984	38.7576	26.6521	30.3978	27.9614	31.1251	32.6285	25.6064	25.9689	29.0217	26.3861	23.2136	20.1616	22.1384	20.1341	22.919	22.3962	21.322
Gtf2h4	Gtf2h4;chr17:35804683-35810627	OPC	1159	6.51511	5.59791	7.0141	5.0998	4.76251	6.46767	4.93878	6.95016	4.52166	5.76037	5.55268	4.83494	4.50244	3.93691	3.69853	4.79883	5.13654	3.78685	6.6541
Slc25a36	Slc25a36;chr9:96977429-97011460	OPC	1160	13.9354	14.8215	14.2529	12.0646	14.196	12.202	14.4839	11.6926	13.2987	12.163	15.443	12.8326	11.5245	10.6421	10.9845	9.1055	12.4119	9.58742	12.2313
Hnrnph2	Hnrnph2;chrX:131135824-131141593	OPC	1161	25.4797	25.558	37.1985	25.5964	28.9398	28.2674	26.8133	24.704	25.8314	28.2255	29.9579	26.7872	24.0568	24.9122	23.8347	22.6581	20.6732	21.7587	20.168
Exoc4	Exoc4;chr6:33199149-33922930	OPC	1162	33.7888	30.9523	35.3568	30.27	31.3594	34.937	24.3242	33.9529	26.3605	28.3075	25.7697	29.0309	24.9528	25.0163	22.7384	27.0894	17.0585	25.9096	29.0913
Ddx49	Ddx49;chr8:72816764-72826351	OPC	1163	11.3636	8.6082	10.3974	8.63571	8.97313	9.12239	8.2566	10.9317	9.11396	9.57706	7.8206	9.95318	7.11418	6.12934	7.02376	7.91804	6.85642	7.60693	7.02945
Lrrcc1	Lrrcc1;chr3:14533787-14572658	OPC	1164	4.40981	5.11241	4.83726	5.70529	5.57044	4.3416	4.85255	4.41745	4.9864	4.43113	3.58704	3.91735	4.27909	3.74766	3.71681	3.34038	4.42164	5.19699	2.86919
Pwp1	Pwp1;chr10:85334575-85351848	OPC	1165	14.657	11.3373	18.0706	11.2218	12.0177	13.5864	14.0275	13.2751	11.8466	11.2894	12.7819	10.7265	8.54003	9.65871	11.1907	9.19899	12.4102	9.66793	13.1975
Scyl2	Scyl2;chr10:89102851-89149030	OPC	1166	8.44642	8.16049	8.57693	8.27016	8.32494	7.83185	6.2831	9.60836	8.2265	7.73188	6.99715	7.85099	7.3473	6.22522	5.53699	6.55465	7.08249	6.94811	7.34455
Mtx2	Mtx2;chr2:74663868-74714805	OPC	1167	18.8277	19.3003	25.333	19.2579	18.1158	20.0722	21.1664	19.9258	16.0318	17.66	15.2155	20.1382	13.3484	16.2275	12.8369	15.2835	17.7736	15.7487	17.2709
Ttc4	Ttc4;chr4:106334412-106351549	OPC	1168	9.74821	11.873	11.5946	11.403	11.3281	10.5495	10.5012	10.3972	9.46189	11.141	11.0373	9.85432	8.60043	8.41532	8.04585	9.91044	9.45035	8.68299	6.98393
Rpf1	Rpf1;chr3:146169309-146184387	OPC	1169	17.6169	12.9775	18.3337	11.6818	13.5465	14.5626	14.6431	15.3771	12.6445	13.2862	12.5984	14.1125	9.52747	9.50481	11.2257	8.53387	14.1617	9.39215	14.4944
Rad17	Rad17;chr13:101387118-101421014	OPC	1170	8.3566	8.31437	10.0092	7.97091	8.22567	7.9063	9.53401	7.57824	7.05	8.41623	7.39229	8.2438	6.8469	7.16161	6.56773	6.52108	7.99775	6.27098	5.67433
Crbn	Crbn;chr6:106728238-106750068	OPC	1171	9.54157	8.69912	7.81403	8.48408	9.22722	8.72966	7.76763	7.43456	9.41271	7.83825	8.46312	7.60236	7.06335	6.38933	6.33808	6.49353	8.33472	5.67829	6.42686
Specc1l	Specc1l;chr10:74674817-74775145	OPC	1172	12.0861	13.728	12.0007	13.9351	12.5916	11.5929	12.2824	13.2285	13.2358	11.8932	11.5358	12.2142	11.8707	10.3647	10.0586	10.5454	10.8906	11.3128	7.88033
Rab9	Rab9;chrX:162895183-162917799	OPC	1173	33.1722	28.4548	31.1102	31.2497	30.8573	30.9464	28.8907	28.3823	29.0357	27.8989	30.1228	26.3217	27.9521	20.2208	21.0225	22.9929	18.7683	23.1351	20.5609
Plrg1	Plrg1;chr3:82859459-82876213	OPC	1174	21.1524	17.8453	25.1051	16.4546	18.1703	18.0876	20.0178	21.111	17.6978	18.6177	15.1144	19.2369	14.8512	14.1418	13.9272	15.907	17.4744	14.9064	16.872
Ythdf2	Ythdf2;chr4:131740830-131768171	OPC	1175	17.4362	17.5381	19.1075	15.2746	17.2951	16.3005	17.3822	15.7156	16.2123	15.9809	16.4151	14.9065	13.7015	13.3964	13.1958	11.998	15.1446	11.2721	14.5616
Gmcl1	Gmcl1;chr6:86641761-86683372	OPC	1176	6.24189	7.10262	7.08773	6.97797	7.40064	6.38375	6.52532	6.05212	6.14665	6.56393	5.84186	6.13334	5.94279	5.69661	5.26765	5.22692	6.22361	4.28272	3.92103
Eif3d	Eif3d;chr15:77789427-77801254	OPC	1177	34.7114	36.9297	48.5623	34.8037	38.9088	35.6315	36.6888	37.8737	35.7217	38.7903	37.5948	42.7748	33.8792	31.7905	32.8268	33.0103	36.4095	29.1078	29.0974
Mtap2	Mtap2;chr1:66221902-66489157	OPC	1178	135.861	142.759	122.842	102.932	141.516	117.418	115.808	110.639	116.334	98.6901	76.6403	89.3627	83.9617	81.092	68.1854	53.6778	82.5114	64.7306	74.1342
4921524J17Rik	4921524J17Rik;chr8:87932657-87956740	OPC	1179	7.24605	7.19854	7.69884	6.95873	7.36926	6.38224	7.77751	6.48114	6.67328	8.14783	6.25734	6.3543	6.27951	5.3005	5.23025	4.78862	6.49571	7.20272	6.62573
Rpl8	Rpl8;chr15:76734500-76736748	OPC	1180	502.097	462.382	580.14	416.331	485.567	477.613	455.627	468.701	451.022	524.127	458.789	459.497	378.091	372.481	355.161	382.122	330.61	310.889	438.85
Snx25	Snx25;chr8:47118614-47209500	OPC	1181	23.7462	24.1452	30.1684	20.1481	20.3902	25.4135	22.05	26.679	21.181	25.8513	22.8372	23.1655	16.9074	19.0303	16.1488	16.9654	20.041	12.692	24.1503
Eif3i	Eif3i;chr4:129269217-129277892	OPC	1182	68.8863	60.9496	74.248	68.9192	59.986	60.68	70.6116	71.5477	54.0695	63.2002	65.7442	72.034	52.7897	51.6979	49.1593	58.0503	49.7507	50.1292	61.0161
Stk38	Stk38;chr17:29107829-29144882	OPC	1183	13.3636	12.9869	14.1535	15.1805	12.5277	13.4133	14.3046	13.4229	11.7286	12.4548	11.4732	13.3697	11.2846	10.472	9.86538	12.6985	11.9836	7.98103	7.83373
Phf14	Phf14;chr6:11875880-12031198	OPC	1184	14.3126	13.224	14.2503	11.9702	12.6242	12.3365	12.9083	13.9562	13.4714	11.4299	12.0078	11.9088	11.1276	11.0492	11.1868	10.6511	12.8348	9.17264	9.85244
Anapc7	Anapc7;chr5:122872452-122894920	OPC	1185	10.9785	9.27689	12.62	9.53911	10.8237	9.61397	10.0663	10.4093	8.94974	9.18138	9.77036	8.28431	7.92345	7.37025	6.65386	7.79712	8.19083	7.29496	7.54713
Mbtps1	Mbtps1;chr8:122032051-122082661	OPC	1186	19.2334	20.0965	20.0635	18.7199	19.2366	19.3298	16.1137	20.6883	16.125	18.6326	16.0883	17.7089	14.9986	14.0277	13.6823	14.4821	14.4758	14.4717	13.0499
Pqbp1	Pqbp1;chrX:7471644-7476395	OPC	1187	24.9735	21.0468	27.5036	23.102	23.3807	23.2583	20.99	25.6089	17.9599	21.8214	19.963	19.502	16.6019	19.1802	16.8918	18.5829	14.164	15.5791	20.0162
Tpr	Tpr;chr1:152239967-152297065	OPC	1188	22.2065	19.912	24.2546	19.023	19.7206	20.9304	18.696	23.0743	18.8508	18.3562	18.8529	21.1036	17.2074	16.4644	15.4846	17.5188	18.3657	14.8399	16.762
Crnkl1	Crnkl1;chr2:145743217-145760436	OPC	1189	8.09542	9.35278	10.451	9.18205	8.69449	8.80548	9.53759	8.75321	7.61327	8.30426	9.32546	9.24069	6.97199	7.14617	7.00075	7.25331	9.19017	7.64195	5.99739
Rbm7	Rbm7;chr9:48296801-48303435	OPC	1190	21.025	20.3601	25.3962	21.1772	21.2864	19.5971	22.7974	21.2215	20.7387	21.3521	22.9883	20.4174	17.0724	17.6093	17.976	15.7421	22.1194	16.4432	17.2397
Rbm17	Rbm17;chr2:11507065-11524826	OPC	1191	22.2881	17.1855	21.3063	16.7212	19.7621	18.1935	17.526	19.3861	17.8744	17.0887	19.9629	18.4829	15.854	16.1647	15.2761	16.4454	17.7579	18.2486	16.132
Apex1	Apex1;chr14:51544623-51546863	OPC	1192	34.5889	38.545	48.4148	32.7405	38.3562	33.7819	42.8812	34.123	35.2652	38.7432	36.8012	30.5263	29.5124	23.6519	25.5685	25.37	27.3396	23.8165	31.9671
Sec11a	Sec11a;chr7:88060264-88092436	OPC	1193	30.9759	28.691	30.4371	23.2519	26.4147	26.9184	26.1544	30.1459	26.2447	29.0883	27.3886	27.8934	21.7381	24.1284	22.7421	20.6302	25.3971	27.4348	20.5114
Nsmaf	Nsmaf;chr4:6323353-6381418	OPC	1194	10.4151	11.4493	10.4979	9.36732	10.3934	10.1441	9.54869	10.3109	10.0302	9.86766	9.27906	8.20468	7.09486	7.82833	7.27191	7.13128	7.22156	7.72011	8.01341
Lypla1	Lypla1;chr1:4797973-4836816	OPC	1195	16.7528	14.2398	15.9445	14.7473	13.9194	16.7668	13.8752	15.2129	14.2213	14.2625	14.4131	13.7764	13.3883	13.4899	12.3943	13.5735	13.1345	16.357	11.4233
Itpa	Itpa;chr2:130493576-130507350	OPC	1196	19.9777	13.5402	22.8236	15.0629	15.2918	18.8178	17.6561	17.4467	15.3369	15.6156	18.0371	16.5849	12.825	13.2295	13.3004	13.8954	14.4576	12.8707	14.0065
Bnip3l	Bnip3l;chr14:67604076-67627714	OPC	1197	15.6941	19.6097	14.9714	23.2294	17.8459	16.4769	18.8813	18.0563	16.1884	15.6583	17.1394	16.7299	14.0912	11.4832	11.431	12.7223	16.7816	13.8641	10.6893
Ptch1	Ptch1;chr13:63612840-63666828	OPC	1198	12.934	14.3886	10.2433	12.8537	14.3004	10.9553	13.3437	10.2995	10.5495	7.76966	5.39622	8.4062	9.04779	6.32537	6.9281	7.18931	11.1306	9.33055	5.81166
Uspl1	Uspl1;chr5:149996135-150027010	OPC	1199	7.50004	7.14196	6.78696	6.21077	6.09989	6.92597	7.46074	6.34418	6.79117	6.33688	6.98871	6.99616	5.55534	5.0253	5.42671	6.05665	6.7854	4.79203	7.42493
Psmd4	Psmd4;chr3:94836626-94846467	OPC	1200	52.2738	43.4855	52.1345	49.8171	42.4212	44.2743	50.8097	54.5733	42.7405	47.3511	49.4572	46.3727	39.878	35.757	39.8296	43.2901	46.5006	40.6782	38.788
Fsd1	Fsd1;chr17:56125933-56136304	OPC	1201	6.10928	5.21863	5.77745	7.07569	6.49619	5.16232	4.97602	6.86499	5.28326	5.66986	4.50455	5.66577	4.15847	3.717	4.0591	4.46336	4.15816	4.41064	4.63347
Supt5h	Supt5h;chr7:29099914-29123738	OPC	1202	17.75	19.3929	19.0259	15.9585	15.9058	17.8912	18.3514	17.9509	15.6402	16.518	16.731	16.9806	14.822	13.2262	12.5165	16.5756	16.2416	12.7632	13.646
Psmd8	Psmd8;chr7:29959205-29965692	OPC	1203	58.5019	49.8773	63.295	49.6578	51.0668	55.3889	52.0838	56.6105	49.6095	54.9147	53.7239	53.8353	44.2812	46.0885	43.1369	48.4218	43.7796	50.6891	38.5713
Wdr73	Wdr73;chr7:88035608-88046155	OPC	1204	5.46988	5.6179	4.63483	6.39897	5.98307	5.50853	3.99548	6.02416	4.12903	4.43372	3.51532	3.81215	4.42961	3.30945	2.8975	4.25906	4.03053	3.62545	3.89235
Sybu	Sybu;chr15:44503402-44619609	OPC	1205	10.1345	11.4533	10.6608	12.2662	11.155	11.0654	11.3539	9.78962	9.0975	10.4266	10.5261	7.08915	9.83638	7.89728	8.49762	8.03833	8.83785	10.1472	6.15199
Ddx42	Ddx42;chr11:106078239-106110454	OPC	1206	17.8414	18.1548	18.0966	16.6677	19.1919	15.9553	15.6552	18.1283	17.5679	15.1495	15.1495	16.1867	14.1071	13.3705	12.4013	14.3963	11.837	11.7638	12.3101
Tssc4	Tssc4;chr7:150255272-150256992	OPC	1207	16.6213	16.5678	18.383	18.3145	15.9261	18.3223	15.1431	18.6898	13.6625	17.5468	13.576	15.8827	13.6006	12.8929	13.5062	14.846	13.5056	14.552	16.7474
Zfml	Zfml;chr6:83864346-83936865	OPC	1208	22.2621	25.558	26.6113	20.1799	22.9512	21.7715	25.1124	22.3812	22.7001	22.1547	22.1754	21.6085	19.2752	17.4107	19.104	18.0175	24.4335	17.6583	20.0745
Lmo3	Lmo3;chr6:138313001-138530489	OPC	1209	10.4157	11.0181	14.384	8.84026	9.79418	10.4496	13.9408	9.36589	7.85737	7.37084	6.22124	4.84162	5.0018	3.64068	5.93348	4.05544	7.47567	6.01958	8.7184
Rpl27a	Rpl27a;chr7:116662708-116665883	OPC	1210	24.4539	31.9563	26.1277	23.3076	24.7791	25.0731	29.4364	23.977	23.1774	31.3895	23.61	26.1459	18.5899	20.4384	19.1708	20.4305	18.6128	14.5696	20.4478
Vps26b	Vps26b;chr9:26812086-26837679	OPC	1211	7.90999	8.27623	8.801	7.77825	7.38124	8.29108	8.36323	7.93832	7.0012	7.89237	7.937	7.04846	6.56867	6.25814	7.0958	6.67612	7.49782	6.8975	5.80577
Rsl1d1	Rsl1d1;chr16:11193129-11203385	OPC	1212	38.7499	33.5693	44.4188	32.9007	35.1768	35.822	37.5889	37.5895	35.4334	39.0897	38.876	33.9682	29.1755	27.6419	27.9727	32.9767	34.404	24.8202	38.7912
Cstf1	Cstf1;chr2:172196502-172206586	OPC	1213	12.2188	11.101	11.3118	9.52027	10.2069	11.771	9.58921	11.5682	10.8983	11.488	10.7253	10.5418	9.1226	8.5609	8.5851	9.3264	10.4328	7.58003	9.343
Eif3k	Eif3k;chr7:29756391-29766833	OPC	1214	66.0526	70.9326	70.444	74.5892	71.7097	66.8761	61.3292	75.6646	64.9272	76.2032	61.2518	62.9947	53.2495	54.2339	54.9777	50.8311	60.5656	39.1145	59.4628
Rplp2-ps1	Rplp2-ps1;chr12:76731911-76732736	OPC	1215	290.744	264.116	294.62	262.35	267.503	250.636	288.698	279.896	234.781	281.803	245.684	284.386	208.275	209.859	209.741	241.868	221.394	193.986	280.688
Mcm3ap	Mcm3ap;chr10:75931715-75978602	OPC	1216	7.20133	7.76897	9.00372	6.83509	7.73036	7.03576	7.61036	7.73944	6.99157	6.5274	6.67759	8.05585	6.9463	5.48805	5.4626	5.80217	7.35848	4.55364	5.92762
Ppil2	Ppil2;chr16:17086648-17111345	OPC	1217	11.7329	14.6864	12.3396	13.5885	13.8848	12.3758	12.3736	12.5516	12.0808	12.9601	12.5402	11.7244	11.4965	9.54528	11.068	11.7924	11.7827	10.1185	9.98067
Ddx46	Ddx46;chr13:55736387-55782617	OPC	1218	14.752	13.0805	14.5779	11.2649	12.7812	12.7868	12.8298	14.0975	11.1066	12.1189	11.9737	11.6688	10.0209	10.1922	9.68111	9.95186	10.1779	8.12066	11.2533
2400003C14Rik	2400003C14Rik;chr8:112195220-112217194	OPC	1219	27.2517	29.6155	30.1756	29.4865	30.5519	26.8499	27.0511	29.5501	30.0268	27.0108	24.7979	29.1403	24.8412	22.0537	19.9818	25.0012	26.3816	22.9575	24.3984
Jmjd1c	Jmjd1c;chr10:66590005-66719074	OPC	1220	27.8562	46.8499	30.766	28.2485	30.2424	30.7953	41.4613	28.3264	29.6834	32.2994	34.45	26.5486	22.1199	23.261	25.2157	22.0304	38.8845	17.0053	23.8653
Bod1l	Bod1l;chr5:42178777-42235554	OPC	1221	8.1559	8.61924	8.34524	7.47399	8.16027	7.64095	7.67851	8.44379	7.83728	7.90344	7.22892	7.56494	7.0147	7.13616	6.22074	7.63656	8.08982	7.56317	6.59921
0610010K14Rik	0610010K14Rik;chr11:70048705-70051416	OPC	1222	12.0884	10.1434	14.4664	13.3007	13.7366	11.3501	10.5516	13.3515	9.74339	11.411	7.76297	8.36355	5.99912	7.15213	6.60235	9.2853	8.27549	6.78323	8.67067
Chchd5	Chchd5;chr2:128955435-128959847	OPC	1223	6.58435	5.28346	7.38291	8.18268	7.1907	6.2912	5.71662	7.7208	5.65541	6.39223	5.65356	7.15123	4.95262	3.70918	3.32466	4.01357	4.25111	5.39466	4.83654
Gtf3c3	Gtf3c3;chr1:54454424-54495815	OPC	1224	6.786	6.32915	8.86399	6.71562	7.29409	6.78158	6.71092	7.37214	6.08154	6.55847	5.74985	5.7469	6.22919	5.3027	5.01159	4.90131	5.98877	5.66391	5.05535
Smu1	Smu1;chr4:40682681-40704918	OPC	1225	18.1746	15.374	21.582	14.8264	16.3995	16.2821	18.0457	18.0533	14.3661	15.9336	15.2171	15.4402	13.7694	12.731	12.5599	14.6171	13.3874	12.9719	15.3882
Zfp821	Zfp821;chr8:112229448-112248832	OPC	1226	10.7381	10.9876	12.7704	10.1559	11.5713	9.79388	12.1671	10.4265	11.1342	10.0512	9.16516	8.59727	9.12397	6.99298	7.79141	6.80475	7.47774	5.44895	8.45045
Rab12	Rab12;chr17:66843851-66869010	OPC	1227	22.2686	23.8081	22.7663	26.5232	22.4218	25.4099	22.6609	23.4197	23.4168	22.3506	24.4538	23.925	20.9944	20.9827	20.0926	20.6842	20.8355	24.5576	16.0926
Dhx36	Dhx36;chr3:62272563-62310910	OPC	1228	24.9074	26.5792	28.5873	22.6981	25.531	25.1772	27.5361	23.234	23.9342	24.026	25.3722	24.2063	21.1244	20.1528	19.5342	20.3918	26.9962	19.805	22.1469
Gm6402	Gm6402;chr17:30531769-30533125	OPC	1229	7.36652	8.31954	8.15388	5.99747	6.33222	6.18113	8.93927	8.01819	5.426	6.68385	5.04456	7.20864	5.70273	5.62798	5.21983	4.9082	5.61818	6.10615	9.9631
Pop1	Pop1;chr15:34425065-34460408	OPC	1230	7.08392	7.68917	8.94369	6.44493	6.79876	8.59993	6.96094	7.45964	5.78209	8.63437	5.7126	7.13698	4.11797	5.65313	4.52277	4.6378	5.4814	2.88177	8.2008
Rsrc2	Rsrc2;chr5:124178438-124199421	OPC	1231	25.8093	26.439	31.3524	23.7931	25.8843	26.9518	26.8169	26.5402	26.3867	25.6799	27.0901	23.6262	22.0689	21.2939	22.7606	21.5582	26.9885	20.9588	20.5945
Snrnp27	Snrnp27;chr6:86625162-86634485	OPC	1232	26.0581	21.7706	31.2037	20.301	22.3462	23.6083	27.5946	24.6974	19.5567	22.1793	20.1992	19.1112	21.4243	18.5043	20.3633	19.5103	21.9472	21.257	16.2237
Cdc123	Cdc123;chr2:5715339-5766006	OPC	1233	27.1602	21.0804	31.3875	21.0458	22.8359	27.3267	22.7038	26.7458	21.789	25.5184	24.7179	25.6212	18.1987	19.09	18.994	18.7344	22.0351	16.8846	25.3436
Ercc1	Ercc1;chr7:19930419-19941873	OPC	1234	13.9809	9.32052	12.4788	7.84271	10.8756	12.1876	9.73156	10.3718	9.84702	9.42219	10.2706	8.30651	7.82345	7.31052	6.8233	8.84682	9.83057	7.74385	8.33492
Klhl12	Klhl12;chr1:136352131-136387450	OPC	1235	5.34774	5.90009	5.39583	6.04037	5.49486	5.47372	5.50874	5.98152	4.89609	5.08001	4.72799	5.32643	5.51066	4.47004	4.40774	4.73099	4.30567	5.21549	4.66617
Polr2d	Polr2d;chr18:31948812-31956355	OPC	1236	30.9672	29.0649	37.6434	28.3538	30.2208	29.8725	32.3392	32.4249	33.3128	28.0888	30.9518	32.3861	27.431	24.5166	26.9542	27.3285	27.9612	25.3576	26.0763
Stx6	Stx6;chr1:157005832-157050647	OPC	1237	12.6576	16.038	12.9872	15.1687	13.4625	13.8891	14.2842	14.7089	13.7281	12.5191	12.5104	14.9979	12.0165	9.96458	11.2619	12.1528	11.855	13.2842	8.91794
Ddx21	Ddx21;chr10:62042994-62065046	OPC	1238	21.5639	16.4889	26.3015	16.8781	17.3355	18.7918	23.0395	21.5554	17.242	19.6481	21.9513	18.6095	13.8681	15.0686	15.9628	16.321	19.0137	13.451	19.0126
Usp3	Usp3;chr9:66365687-66440787	OPC	1239	14.7692	16.0833	15.0761	15.4138	14.9471	15.3434	17.9348	12.7501	15.7409	13.3349	15.5787	12.932	12.0876	9.37388	10.5094	8.61989	14.3932	8.34131	13.8429
Eif2a	Eif2a;chr3:58329742-58361423	OPC	1240	18.4899	18.2916	18.3979	20.7351	19.4786	17.9392	15.8281	22.2198	17.0807	17.8814	16.2402	20.4679	14.1235	16.2739	11.5054	13.7266	14.1399	11.1568	18.588
Atg4b	Atg4b;chr1:95651609-95686106	OPC	1241	10.4487	11.481	10.9346	11.3423	10.6705	11.9915	10.6982	10.6267	10.8242	10.7437	10.2632	11.4589	10.2498	7.63381	9.23701	9.46359	10.2246	8.773	8.89471
Asph	Asph;chr4:9376231-9596309	OPC	1242	18.0161	21.5796	21.0331	19.5958	20.7834	19.1618	20.7902	19.134	19.6904	17.6855	14.7353	16.4631	18.4453	15.7719	14.195	15.3674	15.0944	17.5283	12.464
Eif3f	Eif3f;chr7:116077928-116085456	OPC	1243	61.202	64.8288	57.6233	57.5538	61.9018	60.8527	55.7027	61.7095	53.3447	60.5007	51.3512	54.8596	47.3529	48.8511	40.6742	49.5086	40.5143	42.3094	60.8222
Zfp282	Zfp282;chr6:47827553-47858483	OPC	1244	5.70081	6.28553	5.74853	5.68574	6.31706	4.87618	6.14665	6.00869	6.72876	5.21874	5.19224	6.02594	4.87299	4.67187	3.72591	4.31641	5.50693	4.06219	3.70223
Parp8	Parp8;chr13:117643630-117814323	OPC	1245	7.30608	8.76476	9.86447	7.66738	7.6786	7.08359	11.1774	7.56756	7.14174	6.83084	8.49551	7.49811	5.23859	5.05768	5.58105	5.48107	6.43336	4.60582	6.41677
Timm50	Timm50;chr7:29090844-29097065	OPC	1246	22.116	23.9987	31.0451	26.6219	22.7663	22.7724	28.1644	29.8772	18.5436	21.8385	23.4741	22.8255	15.1276	15.757	16.3128	18.4518	33.3805	14.217	25.6617
Snord22	Snord22;chr19:8800355-8800481	24-hr	1247	6295.71	8926.72	6279.55	9187.49	9404.27	7724.06	7193.83	7202.04	3779.61	3971.19	4332.4	3417.66	4858.52	4420.1	4848.95	5396.43	8204.5	7793.62	6577.2
Snord15b	Snord15b;chr7:106628072-106628217	24-hr	1248	2440.12	3417.67	2446.24	2790.98	3875.9	3182.51	2851.7	2100.07	1186.82	1404.98	1905.21	1659.3	1547.72	2063.88	2225.48	2054.08	3353.63	3049.35	2731.12
Dpysl3	Dpysl3;chr18:43483880-43552985	24-hr	1249	45.306	81.7014	43.9972	64.1275	137.092	89.6371	118.406	63.985	91.7234	66.3268	36.1133	44.6204	60.2146	27.7981	40.4825	32.4972	29.5292	34.9423	38.0924
Ugdh	Ugdh;chr5:65804460-65827081	24-hr	1250	25.6511	21.9586	53.265	25.611	32.7538	31.6365	40.5436	37.7428	22.6602	21.7176	19.3175	27.5847	14.2839	12.4214	18.3535	15.9765	39.7923	22.4448	26.2677
Glce	Glce;chr9:61905055-61918413	24-hr	1251	12.2476	6.9447	12.1257	6.79841	13.277	8.58956	6.86076	13.0491	9.56014	6.91116	3.93246	7.27116	5.77967	3.25661	3.56755	3.55976	6.41976	3.53533	9.86725
Ppp2r2b	Ppp2r2b;chr18:42804922-43219125	24-hr	1252	30.8223	43.1819	36.5353	40.0346	49.6403	32.0706	51.8967	32.1318	39.7611	25.4478	26.4113	27.0595	31.3592	15.2736	21.0269	22.3682	15.6653	12.695	27.1176
Klhl13	Klhl13;chrX:22796396-22942179	24-hr	1253	57.3156	58.0851	71.9612	65.2929	48.0423	71.745	56.3154	89.8922	41.6798	61.8461	38.5625	57.8306	29.0259	32.3267	27.9804	40.1926	20.858	29.633	63.9003
Zc3hc1	Zc3hc1;chr6:30316387-30341010	24-hr	1254	10.4485	11.2526	10.384	10.723	10.2669	10.0931	11.5372	12.3619	8.93984	9.1598	8.74936	6.51119	7.51653	6.7371	8.10035	7.75695	8.81169	7.6612	8.961
Zrsr2	Zrsr2;chrX:160373374-160396598	24-hr	1255	4.54585	5.40779	5.91242	4.30792	5.00625	6.18957	5.51614	4.41781	3.87657	4.54277	3.99738	3.64425	4.10946	3.68391	4.20507	3.62557	2.91611	2.94086	4.41424
Snhg7	Snhg7;chr2:26492695-26495764	24-hr	1256	8.04899	7.03565	6.86165	6.8129	8.27584	8.00929	8.00316	10.1734	8.05725	7.87255	5.29814	5.03257	5.673	6.02268	5.69882	4.16245	6.92037	4.9205	10.7396
5830433M19Rik	5830433M19Rik;chr4:94166769-94223487	24-hr	1257	4.80427	4.53331	5.62093	4.8366	5.67344	4.91545	4.34996	7.13479	4.20403	4.40987	4.08036	4.16379	3.77611	3.8831	3.34402	3.82521	4.58468	4.41218	3.54476
2310009A05Rik	2310009A05Rik;chr9:72887524-72890582	24-hr	1258	19.0407	19.7531	20.0836	16.379	21.5574	29.0453	20.1966	19.5654	18.8498	18.0399	13.0463	19.6829	13.6019	16.8638	17.1522	10.9958	14.7667	16.8053	9.94535
Zfp688	Zfp688;chr7:134562479-134565548	24-hr	1259	4.91154	3.7911	5.45517	5.51709	4.70263	5.18433	5.20808	5.4821	3.69238	4.84296	3.90699	3.50378	3.1088	3.21627	2.74416	3.2521	2.75574	4.14328	3.90762
Galnt10	Galnt10;chr11:57458943-57601002	24-hr	1260	19.2783	20.4523	18.3741	18.3792	24.9406	19.3766	22.0895	29.2556	18.866	17.1755	17.5543	20.5393	13.1666	11.1541	12.0743	14.8606	14.345	15.4063	10.2656
Rps19bp1	Rps19bp1;chr15:80091043-80094736	24-hr	1261	12.9454	10.8935	15.8774	9.36381	10.9919	11.8698	15.1714	11.8085	9.44147	10.0449	8.94239	10.3048	8.24681	9.1373	9.54364	10.8535	10.6664	10.1295	8.12577
Peli2	Peli2;chr14:48740543-48880558	24-hr	1262	9.60745	11.9521	8.37995	10.8346	13.543	11.1696	10.8293	11.1192	11.9847	9.37887	6.85164	8.15	9.19766	6.65309	6.61064	8.11652	6.99256	8.91994	8.55425
1600020E01Rik	1600020E01Rik;chr6:86477323-86514443	24-hr	1263	9.15999	8.47719	6.92735	5.18016	10.0798	7.61477	7.77543	7.28516	6.24643	7.03275	6.45623	5.94035	5.43749	4.47485	4.19144	4.21061	7.4455	8.15779	3.33986
Ncald	Ncald;chr15:37295929-37722183	24-hr	1264	99.1113	103.551	109.312	74.7268	134.477	120.034	132.802	104.32	113.865	110.588	88.8522	77.9983	79.4657	61.061	60.5458	56.7224	89.1225	53.8286	101.041
BC088983	BC088983;chr8:59010318-59029363	24-hr	1265	4.69855	4.77334	5.24047	4.96725	5.61035	6.7302	6.07367	6.66602	4.21854	6.47068	5.31581	4.38198	3.85941	4.19344	3.83631	5.5865	5.55157	3.55317	6.07509
Gspt2	Gspt2;chrX:91881407-91883900	24-hr	1266	5.98438	5.77676	6.76872	5.83004	6.65635	4.73313	7.10492	6.20307	5.60859	4.82382	5.60662	4.05079	5.62384	4.40093	4.72217	4.72908	3.65298	3.00946	4.56904
1700025G04Rik	1700025G04Rik;chr1:153731653-153937450	24-hr	1267	7.27935	9.97538	7.86944	5.20399	8.37039	8.51585	11.5722	8.2659	7.35314	8.5614	6.32324	7.89461	5.00676	4.66362	4.07663	5.248	7.67446	4.27776	6.79348
Mcfd2	Mcfd2;chr17:87653782-87665287	24-hr	1268	9.02924	9.557	13.4123	10.6241	10.7264	11.0713	13.0067	11.5993	9.7486	10.6519	8.47821	9.25592	8.59718	7.12106	7.30238	8.23464	7.84335	8.70614	9.55489
B230118H07Rik	B230118H07Rik;chr2:101400937-101469143	24-hr	1269	8.43652	7.30629	11.2899	9.28936	9.78619	8.38827	9.5479	9.28904	7.83419	7.42523	7.07092	8.15092	6.43616	6.4632	6.44789	8.38887	5.74221	7.89072	4.85014
Zfp212	Zfp212;chr6:47870566-47882636	24-hr	1270	5.46789	5.21468	4.45278	5.11587	5.40343	5.37701	5.22694	4.76618	4.4588	5.08841	3.47016	4.1076	3.52559	3.5328	3.35418	4.59149	4.30914	3.32307	3.65803
Trp53inp1	Trp53inp1;chr4:11083587-11101524	24-hr	1271	41.4629	29.5542	38.8615	24.4226	36.3426	35.0175	26.9398	36.2638	29.6325	28.0573	28.0358	25.2721	26.2624	23.5591	24.396	22.3911	15.3997	22.3788	33.3612
Smarca2	Smarca2;chr19:26679649-26852811	24-hr	1272	12.2785	11.5491	9.38964	8.06308	18.9051	15.5899	13.8336	13.1764	16.7432	12.1479	9.46587	12.3937	12.3925	9.34654	7.83304	11.0636	9.32663	10.2784	9.11573
Mmp16	Mmp16;chr4:17780628-18045881	24-hr	1273	27.0178	19.5468	27.799	16.0047	31.5477	22.446	25.8126	28.0018	30.2978	19.5155	17.2938	21.8816	17.2874	10.7409	15.8215	15.1193	10.3934	9.22919	25.3174
Ap1ar	Ap1ar;chr3:127510182-127540410	24-hr	1274	9.37239	6.56985	9.19825	7.10901	9.27522	7.26789	8.07668	8.35683	7.42004	7.67225	5.95988	6.18186	5.69224	5.77583	5.2596	5.59256	6.56315	6.71409	6.341
Nfxl1	Nfxl1;chr5:72904542-72950884	24-hr	1275	5.22085	6.09858	5.15064	5.90541	5.8715	5.55132	5.99851	6.41907	5.39871	4.75774	4.26552	5.32722	4.54225	4.62409	3.90529	3.64007	5.03433	4.17591	4.91306
Gdap1l1	Gdap1l1;chr2:163264202-163281060	24-hr	1276	8.23197	7.56666	6.83933	9.87967	9.69172	8.09532	9.67886	7.47388	9.47109	6.83808	5.38903	7.45014	7.07987	5.41791	4.38221	6.59098	7.70098	4.37463	6.02868
Tra2a	Tra2a;chr6:49193919-49214051	24-hr	1277	42.908	37.1439	46.5358	40.2666	47.8398	46.6008	44.8852	51.8119	40.2533	39.856	37.7337	41.7421	37.5328	33.0597	35.8494	41.0914	41.541	31.7468	37.8788
Zc4h2	Zc4h2;chrX:92834535-92853771	24-hr	1278	9.93786	10.5411	10.5489	9.301	10.9119	11.37	9.89305	9.26015	8.98791	9.55386	8.40314	7.68165	8.8571	7.62171	7.54655	7.19675	8.33104	6.9136	8.42554
Rtn2	Rtn2;chr7:19868015-19881509	24-hr	1279	12.0504	10.7988	12.9083	12.8993	12.6651	11.8326	16.1353	12.2705	13.7487	10.4651	9.28515	11.523	9.54309	5.59763	8.09967	6.42715	10.7573	7.77331	8.57209
Rpl18	Rpl18;chr7:52973440-52976205	24-hr	1280	16.4102	14.3126	16.0903	13.9546	16.8543	14.9693	16.6764	21.3347	13.9297	15.8133	16.7109	13.088	11.205	13.1129	8.45527	10.8337	12.211	13.2911	17.2459
Pcp4	Pcp4;chr16:96689212-96747400	24-hr	1281	6.18516	11.5031	4.40695	7.71513	16.9871	19.1529	12.715	18.0006	14.1711	13.4461	11.1885	18.2673	11.6514	15.1022	9.74672	24.4934	10.2524	16.049	3.40478
Grik4	Grik4;chr9:42328494-42752454	24-hr	1282	1.7784	2.7251	2.74422	2.44246	7.23066	3.75982	6.63154	3.83459	6.79398	3.88169	3.97593	3.71588	4.99029	3.10959	4.21331	4.03023	3.10253	3.90452	3.49305
Tsc22d1	Tsc22d1;chr14:76815627-76907573	24-hr	1283	116.379	118.258	140.361	83.6701	150.586	150.269	133.296	141.22	132.276	134.822	120.668	105.34	101.635	100.077	93.135	91.2819	95.4134	101.796	115.201
Nif3l1	Nif3l1;chr1:58504476-58519120	24-hr	1284	8.31629	10.0743	11.4029	8.88778	9.92743	10.3669	10.1891	13.7743	9.09496	8.14103	9.3702	11.3925	7.21063	7.74414	7.14698	8.02478	9.52472	6.80225	8.28544
Gm6251	Gm6251;chr10:19928244-19928836	24-hr	1285	63.6493	77.257	74.6066	72.851	68.9222	79.4816	75.4706	71.1771	64.0176	69.6289	55.1176	64.9953	52.2368	44.2678	47.0071	42.0357	52.8133	49.5198	70.8803
Bpgm	Bpgm;chr6:34426355-34455610	24-hr	1286	15.4192	20.191	12.4283	19.4985	30.8486	22.9564	23.3736	25.1721	20.6935	20.9516	20.0328	27.0106	22.7309	14.7312	12.6713	19.0932	17.3251	12.9683	10.7058
Ubp1	Ubp1;chr9:113840051-113886319	24-hr	1287	13.125	13.5173	13.2895	12.3245	13.5289	14.7797	13.6848	13.5442	12.9206	12.9193	11.577	10.7223	13.3927	10.7851	9.32991	12.4555	13.0022	11.5894	12.5398
Snrk	Snrk;chr9:122026383-122078820	24-hr	1288	6.87654	7.49489	6.66905	7.47432	7.93525	6.65676	7.71809	6.52242	7.50034	6.15959	5.20374	6.15407	6.16182	5.32198	4.66816	6.12854	5.47366	5.83099	3.92698
Ppapdc1a	Ppapdc1a;chr7:136400607-136534821	24-hr	1289	5.55092	6.54296	9.03915	3.76577	7.23012	7.63988	8.13257	6.36149	5.84111	6.89897	8.06252	4.74864	2.92564	2.7605	5.27666	3.61139	5.26549	3.54723	6.52996
Dus3l	Dus3l;chr17:56904173-56909516	24-hr	1290	8.70861	9.02181	9.0418	7.65547	10.043	9.09339	10.2287	9.20041	8.02496	10.4152	8.6994	6.62007	7.1109	7.05753	7.14538	7.79762	7.10714	6.34294	8.83477
Gpn1	Gpn1;chr5:31797133-31814000	24-hr	1291	11.4404	7.83854	10.2685	6.99797	8.90751	9.13127	10.7047	8.98961	7.94154	7.93987	8.55402	8.64349	7.69242	6.62701	7.18978	7.33456	8.48991	6.85689	7.73444
Uba52	Uba52;chr8:73032164-73034266	24-hr	1292	107.385	114.172	132.742	116.875	120.558	113.153	117.861	123.376	93.3431	111.854	102.98	108.613	78.4858	87.6667	77.2995	96.867	69.8177	67.7768	80.0181
Tceb2	Tceb2;chr17:23961706-23966076	24-hr	1293	98.2035	87.551	105.262	94.1676	127.598	110.324	107.839	109.433	104.837	100.199	92.4791	102.992	94.6118	95.8479	83.687	100.639	84.6615	114.078	58.6
Pik3r1	Pik3r1;chr13:102450717-102538172	24-hr	1294	65.7945	68.048	63.9295	44.116	66.8668	57.0776	61.0559	64.2338	64.5951	54.6444	49.618	51.525	52.6914	42.6254	38.0549	40.1271	46.742	28.8439	48.7089
Adam9	Adam9;chr8:26060082-26127394	24-hr	1295	22.366	32.4564	22.2047	27.4264	35.3089	40.1265	30.9563	31.9669	31.592	32.0132	28.5475	30.2365	28.3334	25.9331	21.102	22.1118	22.8345	51.5861	26.2518
Myt1	Myt1;chr2:181498036-181562480	24-hr	1296	31.7255	22.4662	20.7261	20.5872	32.0908	19.6351	26.5029	28.5218	26.9844	21.413	21.456	24.8794	18.4425	14.1351	11.9532	18.6866	18.6329	14.2414	22.933
Tia1	Tia1;chr6:86354212-86383399	24-hr	1297	21.9211	25.8338	25.1341	22.8126	25.5704	23.6615	24.3863	23.2914	22.8275	20.7179	22.4639	20.4656	17.9276	17.1176	18.1012	17.4289	23.0939	16.0204	17.8274
Eid2	Eid2;chr7:29052899-29054187	24-hr	1298	15.1519	15.545	17.9359	13.9491	15.5403	15.5881	24.3015	14.7554	13.5586	16.3238	17.8054	14.9436	13.1886	13.3509	11.6524	13.4069	15.3083	11.8172	12.902
Arglu1	Arglu1;chr8:8666575-8690537	24-hr	1299	35.2082	34.1035	35.668	29.1274	32.3682	33.387	38.4972	33.0195	32.6966	30.7485	28.7759	30.6229	27.7188	27.0846	27.1069	27.6531	25.5656	27.0561	26.0779
Rmi1	Rmi1;chr13:58503608-58512510	24-hr	1300	6.59644	4.30936	6.7758	4.22903	6.28772	4.93292	5.30826	6.01107	5.49264	5.19247	4.77376	4.7537	4.22641	3.91277	3.82951	4.28231	4.69827	3.73793	4.25565
Ctnnbip1	Ctnnbip1;chr4:148892349-148940546	24-hr	1301	13.3422	10.983	12.5456	10.0513	11.7493	13.7649	11.5452	11.6608	11.3979	11.8286	10.5173	10.2358	8.42667	8.92366	8.80981	9.06897	8.68387	8.9025	8.75024
Rpl13	Rpl13;chr8:125626249-125629142	24-hr	1302	73.2579	85.0679	88.7726	69.9082	78.6502	87.4095	85.3118	70.7427	64.5968	90.3978	61.6138	74.6847	54.1851	49.339	46.1775	53.5637	43.4039	37.7023	65.6408
C1ql3	C1ql3;chr2:12923513-12932491	24-hr	1303	2.67845	1.67335	3.06439	2.61974	6.86064	3.49647	4.8659	7.07124	6.47159	3.83651	3.54363	6.3103	5.1659	3.30207	3.34907	4.64062	3.51618	5.76435	6.50476
Noa1	Noa1;chr5:77723193-77739111	24-hr	1304	6.25586	6.33655	6.9852	6.10686	6.5858	6.51014	7.29582	7.9931	5.67191	6.74012	6.95444	6.34755	5.51935	6.05966	6.32752	5.32432	6.26053	5.75338	6.82673
Rrp36	Rrp36;chr17:46804404-46811204	24-hr	1305	7.2226	7.02545	7.43046	7.18822	8.68002	8.26885	6.47561	9.27226	7.01137	7.6942	7.26223	7.66483	5.5567	5.17561	6.38804	6.08224	5.60787	5.52398	5.60159
5430437P03Rik	5430437P03Rik;chr8:73920753-73928671	24-hr	1306	14.2919	12.7238	14.862	14.0114	13.6675	13.3389	13.489	16.0863	10.253	12.3968	11.6607	16.9704	9.46336	9.62411	10.0774	11.2035	12.1685	9.03712	10.827
Nob1	Nob1;chr8:109936388-109948938	24-hr	1307	7.72156	7.7477	8.18841	6.84244	9.10871	8.32157	9.65358	7.42481	8.07501	7.70656	8.90677	6.73359	6.78825	6.35188	6.73008	6.03466	6.76101	5.88038	10.1093
Sox6	Sox6;chr7:122614857-123182258	24-hr	1308	31.8486	37.961	31.7817	28.6024	40.2808	34.2911	43.9844	35.238	39.0709	33.3895	38.0964	29.7996	31.5613	28.6093	28.3719	23.2811	31.084	23.7592	33.4144
Rpl31	Rpl31;chr1:39424695-39428755	24-hr	1309	6.7667	7.16645	7.90041	6.74871	7.9489	8.06515	7.3915	9.00894	7.79425	6.94247	9.05437	5.89346	6.74447	6.66266	4.40468	3.80382	6.11778	3.73919	8.64218
Gpcpd1	Gpcpd1;chr2:132354818-132403984	24-hr	1310	25.9046	26.522	24.8369	17.9183	36.8331	28.7669	28.4363	28.223	34.5834	26.9841	24.0603	26.5038	25.6316	20.7082	16.1778	21.42	20.4374	15.1346	29.5631
Dnttip2	Dnttip2;chr3:121977331-121988189	24-hr	1311	13.5408	9.8063	13.4884	10.1099	12.4616	13.4329	11.6515	13.9723	11.1765	11.656	12.0523	12.4029	8.87978	8.85504	9.34354	9.91741	13.2254	7.85258	11.5364
Kptn	Kptn;chr7:16705224-16712865	24-hr	1312	6.28472	5.52338	4.96287	6.1509	5.44315	7.00264	5.27714	6.15267	5.17915	5.5768	5.67248	5.51059	3.637	3.90336	3.45442	5.0251	4.35087	5.20086	4.87265
Lsm14b	Lsm14b;chr2:179759691-179770166	24-hr	1313	15.981	14.5656	14.9824	12.6023	13.956	15.3579	14.6678	15.033	13.1248	14.7277	12.8728	13.5181	12.579	11.572	12.5429	13.2523	15.3332	12.213	12.2444
Ctnnbl1	Ctnnbl1;chr2:157563136-157717639	24-hr	1314	10.2855	10.4056	11.1537	8.80442	9.62181	10.0899	11.5096	9.96797	9.61023	9.10602	9.7317	9.5502	8.22796	7.43631	7.57022	7.20208	7.22801	7.66582	8.04888
Tor1b	Tor1b;chr2:30808520-30814535	24-hr	1315	12.2083	11.4583	12.4315	12.0791	13.4386	13.681	11.7458	13.3829	12.5834	11.2119	11.9549	12.5295	11.1282	8.45363	10.3561	10.4845	11.9114	10.3415	10.3026
Cfdp1	Cfdp1;chr8:114292372-114378210	24-hr	1316	36.8299	31.046	46.5924	35.7353	40.4264	43.2791	44.3101	48.2207	37.524	43.0896	38.6411	43.8664	31.5659	31.5863	29.4531	37.2068	34.5902	31.578	31.5795
Ncl	Ncl;chr1:88241293-88256030	24-hr	1317	35.8576	26.8804	39.0313	31.4822	29.685	32.5855	34.0618	40.471	28.2041	32.0693	34.2987	32.0571	24.4084	25.1478	25.1746	27.0653	26.7221	23.6377	33.9838
Rbm45	Rbm45;chr2:76208040-76221824	24-hr	1318	14.741	15.4125	14.9001	14.2448	16.1053	14.3784	14.4173	16.9517	13.9259	14.8658	12.7447	15.8266	13.6726	12.5189	12.3026	13.7571	12.1894	12.3501	11.6626
Herc4	Herc4;chr10:62706544-62780629	24-hr	1319	7.01815	7.40396	6.98196	6.53484	6.48293	7.2248	7.1286	7.1529	6.89038	6.44184	6.26335	6.46553	5.85166	5.9156	4.72966	6.20549	6.21396	5.53491	5.33849
Ccdc117	Ccdc117;chr11:5428890-5442220	24-hr	1320	6.31254	6.57934	6.59865	6.97323	6.31393	6.7349	8.01598	8.06084	6.10039	6.93503	7.22066	6.90206	5.96719	6.06305	5.83569	6.22542	5.59543	5.13215	5.63394
Dnajc2	Dnajc2;chr5:21263094-21290983	24-hr	1321	7.94047	7.31679	10.8694	7.08688	8.1701	8.48204	8.00623	10.034	6.98206	8.59746	8.96182	7.86454	6.61451	6.14827	5.21523	6.88214	7.62584	5.2699	7.37771
Rpl7	Rpl7;chr1:16091375-16094514	24-hr	1322	60.7574	51.4617	64.2487	54.1023	59.3415	53.6007	55.7847	69.5199	56.2691	53.1144	50.1861	64.0478	44.6979	37.9126	36.8568	45.588	40.2909	47.304	50.3031
Ogfr	Ogfr;chr2:180324111-180330542	24-hr	1323	26.2844	24.6472	27.7331	28.3615	28.4427	25.2812	26.472	28.5473	24.3962	24.3165	25.9037	27.5337	20.6041	17.7302	20.7245	25.7763	21.4686	15.4644	19.7799
Pid1	Pid1;chr1:84032867-84281220	24-hr	1324	16.6685	21.9671	17.471	12.2648	22.0854	19.6218	29.1658	18.0752	23.4587	23.0254	19.9815	17.4181	17.593	15.1233	14.5294	11.9465	23.7847	14.5257	18.8103
Zfp68	Zfp68;chr5:139044879-139060971	24-hr	1325	8.50559	9.76795	8.99487	9.92472	10.5181	8.96007	9.6999	9.81536	8.69325	9.29952	10.005	8.77725	8.4248	7.3202	7.17658	7.56423	12.439	6.84527	9.00233
2810004N23Rik	2810004N23Rik;chr8:127363254-127386929	24-hr	1326	12.6777	13.3054	14.9259	8.62298	17.3199	14.7247	15.3546	13.5733	14.4934	13.6172	14.7526	14.6877	12.3437	11.9421	13.5001	11.3808	12.8007	11.0152	13.4619
Surf2	Surf2;chr2:26771940-26775690	24-hr	1327	10.3646	10.5	9.65216	9.60657	11.2835	12.0327	12.5613	9.50486	10.4902	11.3267	11.6082	9.44186	9.24111	8.26642	8.94664	7.94813	9.61033	7.36954	9.81037
Tgfa	Tgfa;chr6:86145244-86225443	24-hr	1328	4.42876	10.271	5.34221	3.69626	11.2827	11.7982	20.0326	9.79781	11.3908	12.8036	15.8823	10.0853	8.85615	10.6594	8.55641	6.84857	7.69172	5.62029	9.09082
2610008E11Rik	2610008E11Rik;chr10:78527118-78560345	24-hr	1329	8.15052	9.58797	9.31433	9.4996	10.4604	9.57421	10.4583	9.32034	9.70159	9.24789	10.0034	8.80767	8.8331	8.05269	8.27699	7.56204	10.7421	7.6702	7.26721
Dcc	Dcc;chr18:71413285-72510723	24-hr	1330	4.85413	6.54502	4.06103	4.04756	4.73453	4.0738	7.10809	4.34451	5.50089	4.16852	4.83736	4.72729	3.26616	2.98517	3.95036	2.52759	4.72865	1.84573	4.7799
Kdm6a	Kdm6a;chrX:17739792-17856484	24-hr	1331	6.61117	7.83685	6.25275	7.17879	7.62403	7.60296	5.88254	7.16861	7.0524	6.67675	6.2279	7.07674	5.76371	5.5682	5.18623	4.42977	5.04653	5.69921	6.43967
Srfbp1	Srfbp1;chr18:52625346-52650392	24-hr	1332	7.32374	7.75979	8.58699	6.43409	11.3098	10.6179	10.2821	10.5727	12.9914	9.57266	8.93074	9.43499	9.66906	7.08635	8.11712	9.66155	8.05837	8.02736	11.2127
Tax1bp1	Tax1bp1;chr6:52663722-52716773	24-hr	1333	32.8021	32.4329	33.346	31.6995	36.9431	35.6133	33.0569	33.743	34.5092	35.0515	32.1042	31.851	32.6483	27.7013	28.6612	27.9127	34.065	31.2889	23.9988
4933421E11Rik	4933421E11Rik;chr3:106487904-106539494	24-hr	1334	5.6303	6.54283	6.0836	5.47937	6.27917	5.60444	5.9187	6.38085	6.1013	5.5235	5.62781	5.96289	5.40321	4.241	3.5406	4.88988	5.67449	4.76549	3.87951
Dph3	Dph3;chr14:32893747-32898851	24-hr	1335	7.62784	7.17663	8.35552	5.99436	7.34081	6.99025	7.68078	7.17995	7.41869	7.04291	6.79551	6.77999	6.73775	6.18246	5.63921	5.97792	5.43127	6.5949	6.43302
Tm2d2	Tm2d2;chr8:26127682-26133732	24-hr	1336	36.6426	38.2315	29.5308	33.9442	45.2933	41.3339	38.5083	42.8983	39.0883	44.2275	36.0628	42.4485	35.4983	36.4765	30.4793	34.5635	30.5062	53.8779	27.4898
Nmnat2	Nmnat2;chr1:154802230-154966391	24-hr	1337	10.2025	17.3398	11.3945	14.0234	24.1481	22.3972	25.4098	28.5181	22.7632	23.6885	23.957	26.6689	17.2202	16.9098	17.6155	15.9945	15.8373	11.6491	14.511
Nutf2	Nutf2;chr8:108384533-108404301	24-hr	1338	4.0189	4.36909	6.117	3.15169	6.26259	6.26861	7.28605	4.87362	5.55042	5.86626	6.27044	6.22745	4.51431	4.48786	4.25928	4.30882	3.59331	4.64047	4.02962
Mki67ip	Mki67ip;chr1:120218419-120230408	24-hr	1339	18.1256	14.734	19.6803	17.3219	22.6051	19.6264	22.032	23.8433	18.3702	20.4243	24.4884	22.2315	15.9097	16.1936	16.8274	16.7759	17.2342	13.3986	18.6252
Fam169a	Fam169a;chr13:97837241-97899477	24-hr	1340	4.77224	4.47627	5.43577	4.04349	6.47372	5.25609	6.75236	5.5765	5.78578	6.38817	6.12342	5.26701	5.02295	4.05721	3.85106	4.0038	3.70669	3.1668	5.06774
Cttnbp2nl	Cttnbp2nl;chr3:104804832-104856064	24-hr	1341	7.64382	6.10502	8.28621	5.81645	10.191	9.82764	10.0483	11.5	10.4409	9.74884	9.91711	10.6385	10.6083	10.0054	7.69796	9.93957	10.4656	6.94834	8.33653
Fam136a	Fam136a;chr6:86315676-86320052	24-hr	1342	12.6886	11.4654	15.0467	10.3637	15.7955	15.4978	18.0888	19.542	14.1781	17.3144	18.2804	17.7923	12.212	14.9296	12.5965	12.479	15.0581	10.5649	16.3778
D10Wsu52e	D10Wsu52e;chr10:85401381-85420538	24-hr	1343	49.2581	56.393	57.8628	45.4742	57.7367	57.9781	66.7015	53.9672	57.8407	57.0787	58.5265	58.5726	48.9962	43.6286	39.6985	40.3548	43.1471	39.2835	50.4917
Hap1	Hap1;chr11:100208640-100217455	24-hr	1344	15.1869	13.9279	14.533	11.2889	13.0601	12.6012	12.5816	16.8653	12.8777	12.6852	13.7782	14.9518	12.1858	8.57843	9.60374	10.9322	7.76343	4.79426	10.0902
Lyplal1	Lyplal1;chr1:187911610-187941189	24-hr	1345	4.62005	4.55732	4.14232	4.03019	5.43139	5.19801	6.67704	6.17433	6.95663	4.81443	6.23168	5.16284	6.39437	4.70307	4.58585	4.43228	2.90291	2.57094	3.10708
Rpl18a	Rpl18a;chr8:73418620-73421342	24-hr	1346	28.0003	25.8908	30.4411	27.4657	31.193	30.8273	28.2972	28.1977	27.5211	32.9644	27.097	29.455	23.421	22.0655	22.6543	21.947	20.1023	20.4509	34.7362
Pus10	Pus10;chr11:23565673-23632876	24-hr	1347	7.84565	10.2541	8.83581	8.69378	7.79226	9.81752	8.84106	9.3734	7.5971	10.7224	9.21063	7.8533	7.0773	6.99609	7.36694	6.17142	7.59416	5.15824	8.14467
Rab2a	Rab2a;chr4:8462790-8534849	24-hr	1348	57.3037	67.2556	64.5139	60.6401	68.6669	61.7662	80.3114	58.4299	60.8396	64.5818	74.8047	65.6611	56.0352	54.3702	52.5246	57.7828	62.2827	45.1551	50.1775
Jarid2	Jarid2;chr13:44826142-45017012	24-hr	1349	8.31667	9.70412	9.70334	7.35412	10.5503	9.63096	11.3111	10.3497	10.801	9.4794	11.5996	9.55327	8.93678	7.93206	9.16439	8.87835	10.1753	6.89086	7.17263
Bcas2	Bcas2;chr3:102975633-102983077	24-hr	1350	22.5067	23.6235	29.5556	23.3303	21.9257	25.5954	24.3432	28.084	22.8947	26.4033	24.3788	25.7459	17.1965	20.5167	21.8422	21.8345	23.359	21.2882	23.6012
Pes1	Pes1;chr11:3863977-3880007	24-hr	1351	6.31259	6.41818	6.85988	6.08218	6.98739	7.72519	8.13603	8.70076	7.16739	7.72044	8.96195	7.56126	6.5322	6.65903	6.24424	6.61866	7.50622	5.52142	7.32997
Cacng4	Cacng4;chr11:107596093-107655778	24-hr	1352	26.5108	16.9671	29.1763	11.5103	32.9697	28.0094	43.8941	40.294	40.5163	32.6785	38.6022	32.8861	30.644	25.18	34.2459	28.2897	32.6948	13.0486	39.904
Bcl10	Bcl10;chr3:145587341-145597247	24-hr	1353	11.7601	10.7233	13.9747	9.7489	11.5752	11.5868	13.1084	12.0616	12.2812	11.0781	12.5648	12.3185	10.5769	9.09342	9.12351	10.6743	12.7166	13.6226	10.0392
Zfp146	Zfp146;chr7:30946286-30954746	24-hr	1354	25.7508	24.3034	31.983	23.7672	28.5875	25.0382	31.661	22.7634	26.8157	27.3897	30.3316	23.4616	22.3152	22.2435	22.7308	21.9999	32.8812	21.1023	25.6218
Cryl1	Cryl1;chr14:57893870-58017320	48-hr	1355	2.39456	1.84484	2.92645	1.56235	5.22996	5.13247	3.34467	4.92142	5.11879	7.03676	4.06696	4.31077	2.34902	4.22401	2.18946	3.66807	1.8779	1.62206	7.21492
Dmrtb1	Dmrtb1;chr4:107348894-107356767	48-hr	1356	4.18813	7.57999	5.44302	1.80292	14.4069	11.325	17.7908	12.1948	17.2389	18.23	19.1307	11.8854	13.0972	9.50253	10.3689	7.53862	6.3576	4.89811	15.8104
Rps14	Rps14;chr18:60934249-60938200	48-hr	1357	71.2971	77.2961	84.7962	57.5864	83.1513	73.3328	61.1101	61.2863	74.7342	88.3167	62.046	80.0718	55.5298	47.3343	44.2772	45.2863	40.3579	41.8413	69.1131
Fam203a	Fam203a;chr15:76199327-76201841	48-hr	1358	3.88617	3.99229	5.36282	2.94811	3.7917	4.78244	3.81608	3.37824	5.02128	6.9376	5.84345	4.91113	3.6847	3.60739	3.27718	3.89391	4.79184	4.29776	3.22547
Polr1c	Polr1c;chr17:46380868-46384994	48-hr	1359	21.8075	20.6469	23.6236	23.1758	21.3467	19.8784	21.7164	30.5404	23.1437	23.9493	25.2888	25.5515	14.3109	15.1376	14.4647	18.7906	20.9127	14.8746	21.4263
Ica1	Ica1;chr6:8580526-8728484	48-hr	1360	5.0419	6.28161	7.00723	5.79651	5.62343	7.67867	5.87912	7.27541	6.29222	7.49465	5.64796	8.10332	5.05674	4.49672	4.51347	4.29603	5.09461	3.42464	9.82119
Pknox2	Pknox2;chr9:36698566-36954899	48-hr	1361	6.1541	7.05553	6.6814	3.91462	8.00874	7.28886	8.99036	9.85737	7.72093	7.76012	10.9609	9.57131	6.78082	6.4536	5.72519	5.23086	6.4785	5.13376	5.34518
Pcgf6	Pcgf6;chr19:47108108-47125335	48-hr	1362	4.27622	4.99674	4.06997	4.72338	5.04272	4.98267	4.93031	4.59141	5.74407	6.40527	5.60444	4.8373	4.73045	3.68485	3.38395	3.4322	3.74398	4.1959	5.06506
Rpl5	Rpl5;chr5:108329546-108338024	48-hr	1363	15.2956	14.9149	13.5477	9.10765	18.2982	19.2265	19.023	15.6292	16.5778	21.5911	20.4201	17.0995	12.8315	15.074	12.9393	10.3014	10.2453	9.82607	16.1952
1300014I06Rik	1300014I06Rik;chr13:34719709-34744550	48-hr	1364	13.0622	13.043	16.1506	9.91066	13.3082	15.7749	20.3194	19.1546	16.0835	21.6373	22.4143	17.8376	12.4893	13.5949	11.0368	15.664	13.4947	17.2732	16.7775
Tut1	Tut1;chr19:9028339-9040700	48-hr	1365	5.16158	6.01472	5.18142	5.10454	5.04829	5.12775	4.84917	6.77376	5.09993	6.20038	5.30761	5.81936	4.462	4.02315	3.27406	3.54521	5.05334	3.89295	4.7149
Tspan4	Tspan4;chr7:148661134-148679326	48-hr	1366	3.75926	7.70483	4.1152	8.04701	29.0518	13.4365	9.1025	39.4848	42.6912	18.7897	20.4201	126.482	48.2409	30.8724	19.4707	44.0465	36.3195	30.7782	22.5126
Nap1l5	Nap1l5;chr6:58855226-58857120	48-hr	1367	50.1446	40.3983	52.5082	32.3171	41.8569	38.7358	44.4987	42.6641	47.0151	47.1027	52.3978	48.4246	38.4295	29.6958	30.8017	34.913	36.6429	39.6018	69.1483
Mettl2	Mettl2;chr11:104987738-105002460	48-hr	1368	5.28656	4.24872	6.03689	3.63898	5.00968	4.24004	5.40609	5.79538	5.21802	4.6199	5.39633	5.23343	3.33336	3.99443	3.37881	3.54103	4.56623	3.96409	4.00306
1600021P15Rik	1600021P15Rik;chr16:28826261-28929784	48-hr	1369	7.37571	10.8187	5.76416	6.43184	13.2406	8.46038	14.9822	12.8421	13.5029	11.9952	15.8887	15.2397	11.8325	8.75432	9.61667	9.51759	10.3839	8.68194	8.52938
Mir17hg	Mir17hg;chr14:115443611-115445950	48-hr	1370	7.02007	7.04352	9.03619	5.35486	6.01639	7.09638	6.50936	7.9164	7.99146	6.10101	7.89246	7.09749	5.27149	5.64371	4.95773	4.57812	6.88366	3.73672	8.76503
Zfp326	Zfp326;chr5:106305586-106344837	48-hr	1371	11.3268	16.6933	12.8691	10.8192	15.2438	14.8043	16.194	15.0433	13.4842	16.5683	15.294	16.4969	11.6631	10.7848	10.0469	11.0001	14.9375	12.0559	11.4489
Traf4	Traf4;chr11:77971924-77979052	48-hr	1372	56.3187	61.5242	68.0322	59.216	56.897	52.8944	66.2018	79.1208	55.7023	64.9638	65.3201	74.3837	43.4538	42.5449	44.9474	52.7571	48.7313	27.2967	61.266
2210016L21Rik	2210016L21Rik;chr5:115392210-115398549	48-hr	1373	10.9532	15.3985	13.0658	16.7364	14.46	14.3172	15.4621	17.6547	14.8194	16.9692	14.4825	17.7258	13.2883	10.7628	10.1611	12.0183	12.641	9.79276	11.6524
Gria3	Gria3;chrX:38754480-39031778	48-hr	1374	7.02707	5.18277	8.30733	3.20462	9.21477	9.21702	12.725	14.1187	9.17035	8.41762	18.1253	12.8674	7.05075	7.86676	10.2304	10.0248	2.62517	7.34904	22.6646
Nipsnap1	Nipsnap1;chr11:4774005-4794203	48-hr	1375	11.9787	12.6848	12.6053	10.5047	13.7425	12.6249	10.8343	12.9124	13.4397	12.8047	12.7741	14.4951	9.66167	9.50149	9.89297	9.81284	7.84637	5.04152	11.5018
Uck2	Uck2;chr1:169156216-169215258	48-hr	1376	23.9047	23.3622	23.863	12.3809	25.6673	30.2358	41.2804	32.4261	36.1449	45.787	91.5042	52.0015	34.8024	44.0645	37.2302	47.9406	43.6277	39.4349	35.14
Dnajc30	Dnajc30;chr5:135540075-135541235	48-hr	1377	8.76374	9.66496	8.16846	7.59922	9.61513	6.63704	7.61316	8.94831	8.08342	9.01339	10.0196	8.83057	7.45678	6.94735	5.90494	5.92739	8.73036	8.11727	5.77638
Rps24	Rps24;chr14:25309902-25315368	48-hr	1378	56.5215	45.9267	63.9511	40.7482	49.8022	49.7901	53.6649	42.9838	51.2974	54.7502	58.9541	43.6582	42.6905	38.7445	38.6871	32.5266	40.9611	31.4858	50.674
Rnmt	Rnmt;chr18:68460008-68484506	48-hr	1379	6.42044	9.48319	6.90594	6.56799	8.3163	8.00467	7.98205	7.07876	7.72034	8.36133	7.93019	7.64242	6.20789	5.73163	5.87754	5.38477	7.0238	4.99362	6.70615
3632451O06Rik	3632451O06Rik;chr14:50301693-50403042	48-hr	1380	28.9979	19.9948	25.0064	13.8325	33.2049	31.9973	35.4836	37.3559	41.5154	42.0991	54.8947	49.5539	35.901	33.6103	31.9442	36.6484	21.9702	27.9249	38.2627
Bmp4	Bmp4;chr14:47003195-47010274	48-hr	1381	0.3	1.36679	0.3	0.3	0.637591	0.649756	2.96814	1.44583	1.86037	3.15877	32.1477	6.56889	2.72682	6.91464	13.3622	9.13926	6.64423	6.3684	0.3
Zfp1	Zfp1;chr8:114167342-114194911	48-hr	1382	5.18721	5.45108	4.4946	5.18192	6.33374	4.40554	5.89472	5.36354	5.95329	6.58596	5.91977	5.76285	4.10063	3.47063	4.696	5.54947	4.59869	3.31863	5.99655
Cntn1	Cntn1;chr15:91881595-92172398	48-hr	1383	110.157	126.334	150.817	87.994	175	164.329	174.86	177.725	204.003	179.971	134.845	188.194	167.103	128.151	111.616	113.896	121.682	96.9457	218.453
Slc7a6	Slc7a6;chr8:108692774-108722604	48-hr	1384	7.62109	7.90872	8.65808	6.63086	7.22403	6.28215	7.30001	8.34871	7.91602	6.79913	9.06768	9.83005	6.49786	5.75729	5.88035	6.78614	6.88433	5.20789	6.54397
Reep1	Reep1;chr6:71657674-71760699	48-hr	1385	18.6799	21.3175	22.9458	14.4916	25.6139	23.014	33.5386	22.6234	31.3144	32.6183	50.3256	29.2437	26.1462	29.3831	27.3013	23.5927	39.2721	21.8657	25.7311
Fam131b	Fam131b;chr6:42265310-42274639	48-hr	1386	4.69009	4.16881	4.5569	3.76123	4.55133	3.74937	4.45914	4.18408	5.57895	4.60155	4.99599	5.44399	3.7378	3.77758	3.9729	3.84672	4.72642	3.28368	5.10793
Imp3	Imp3;chr9:56785306-56786205	48-hr	1387	30.3431	34.9901	37.4828	33.1379	34.6812	40.1579	40.9337	40.6678	35.2114	47.3107	48.9604	40.3176	26.4054	32.2257	34.1166	35.0835	42.8781	31.6711	39.8636
Fibp	Fibp;chr19:5460606-5465052	48-hr	1388	8.5875	10.0362	10.8835	8.13252	8.08439	8.38013	10.7014	7.27097	10.0027	10.485	10.8513	9.37159	7.72978	8.09066	8.00197	6.74382	6.78034	6.34336	7.07977
Epb4.1	Epb4.1;chr4:131479340-131631228	48-hr	1389	15.3364	32.3555	16.4828	22.2951	34.9411	29.4775	37.2431	35.5439	38.8771	34.4113	39.241	42.7512	33.3895	28.0969	25.7221	29.9833	30.8409	17.5179	25.8519
Snx2	Snx2;chr18:53336018-53380514	48-hr	1390	11.6144	12.2806	11.9234	11.1536	11.7853	11.56	10.5194	11.5832	11.2001	11.7931	11.9309	12.2169	9.0544	8.5033	8.95215	9.24361	8.31865	11.5148	10.6924
Mob3a	Mob3a;chr10:80147997-80164565	48-hr	1391	5.1722	3.96047	6.37542	4.50156	3.36076	3.51156	2.23864	3.27618	3.46815	3.71439	5.62212	7.8947	3.96057	3.76052	4.33867	3.68912	5.6019	3.98047	3.3628
Aacs	Aacs;chr5:125956242-125997773	48-hr	1392	20.9152	13.8644	17.3598	12.8054	10.9782	8.17919	11.0357	9.28089	12.8018	14.3714	18.245	20.5679	12.0445	12.018	12.9011	13.2819	13.7925	14.1269	11.7064
Atp6v0e	Atp6v0e;chr17:26813340-26836591	48-hr	1393	38.4029	59.2166	43.7615	61.9604	60.0517	70.1915	77.7416	56.7123	67.2172	78.5427	73.7732	69.0119	55.9404	57.7947	53.6199	52.8941	67.4145	55.838	41.8206
Rnf167	Rnf167;chr11:70461090-70464916	48-hr	1394	14.2796	17.2584	13.074	14.6808	14.3219	13.6023	12.2239	12.8777	15.354	15.3214	14.0966	14.9031	12.7301	11.3225	9.80394	11.6954	13.834	11.5721	7.63243
Mvd	Mvd;chr8:124957495-124967322	48-hr	1395	21.2649	19.7487	20.8528	26.5259	10.4805	12.0038	17.2519	14.6341	15.5295	21.7959	31.4906	29.905	17.3498	20.123	16.7905	21.3538	19.4461	16.0764	16.7101
Mtap	Mtap;chr4:88783273-88826994	48-hr	1396	17.3956	22.956	18.5953	11.508	22.1442	31.4136	25.4105	29.295	27.1848	36.0487	35.9859	24.8158	24.517	28.9177	23.8776	18.0731	31.6589	20.8317	38.3607
Zfp259	Zfp259;chr9:46081146-46090725	48-hr	1397	5.65594	5.71429	5.87405	5.22262	5.1507	4.52912	5.53276	6.58913	5.92643	5.60351	6.57359	5.21643	4.16981	4.937	4.10284	4.72564	5.10481	5.21372	4.21979
Col11a1	Col11a1;chr3:113733457-113923244	48-hr	1398	6.3877	15.6767	6.83464	9.68688	21.1774	24.9114	19.6961	37.3752	26.7932	33.3182	36.1221	45.0946	25.8497	37.2966	12.1989	33.5754	12.6978	28.9693	15.0149
Chst11	Chst11;chr10:82448241-82658636	48-hr	1399	12.4964	12.0415	18.5005	10.9956	17.1464	20.5599	24.5002	19.1445	16.3299	22.3331	24.218	19.7376	14.9267	16.9171	16.761	15.12	14.8838	10.915	16.7196
Supt7l	Supt7l;chr5:31816941-31829135	48-hr	1400	5.66512	5.45293	6.97156	6.28814	7.75372	6.90742	6.72739	7.49505	9.27743	8.00579	7.48565	8.62515	7.84119	5.29504	6.20172	6.50293	6.10666	6.54055	4.17562
Insig1	Insig1;chr5:28397951-28405202	48-hr	1401	31.8931	28.2026	32.6696	27.7827	14.7351	19.2345	15.2348	18.6911	21.0263	32.0972	33.2676	42.2064	20.5274	29.5105	20.8915	28.739	29.6795	19.6336	28.4946
Lss	Lss;chr10:75994371-76016679	48-hr	1402	22.9355	16.3616	25.0031	19.0467	9.85257	11.6524	13.8976	14.0783	14.9653	19.43	29.0544	32.6699	15.6404	20.6565	17.3763	20.8813	19.6747	14.0027	17.4659
Tbpl1	Tbpl1;chr10:22423682-22451253	48-hr	1403	11.829	11.3496	10.5046	9.76906	11.2574	11.4044	11.9617	10.4289	10.9955	11.3695	11.6388	11.9985	9.18133	10.2016	8.48985	7.81419	12.2839	8.37436	10.6841
Ddx25	Ddx25;chr9:35349432-35366055	48-hr	1404	7.47629	12.0028	8.40434	9.16528	9.76844	10.8365	15.4475	12.9095	10.9054	13.4678	15.932	13.2257	9.56035	9.7149	10.0658	12.2186	14.4034	9.87819	12.1681
Ggct	Ggct;chr6:54935088-54942861	48-hr	1405	4.48305	5.76708	4.2628	3.18494	6.13739	6.02562	9.18021	10.9308	6.65883	7.81341	9.50114	10.7962	6.01967	7.37629	7.20304	6.40291	7.38915	5.85187	7.31675
Rsl24d1	Rsl24d1;chr9:72961275-72971140	48-hr	1406	11.9723	12.0577	18.9792	13.2852	14.365	13.1961	14.5209	13.8932	16.2398	16.1686	14.7169	13.4726	12.2679	10.8283	12.0087	11.9576	11.9968	11.0359	11.8267
Cct5	Cct5;chr15:31520638-31531559	48-hr	1407	123.533	108.975	133.7	93.9457	122.537	121.01	122.447	123.741	120.972	138.924	147.751	127.194	101.91	103.343	102.7	107.466	114.366	93.9516	114.442
Cirh1a	Cirh1a;chr8:109417539-109446994	48-hr	1408	8.13585	7.47389	9.41911	6.86879	7.95978	9.92693	8.9372	10.3961	9.89262	9.35653	10.8065	9.76414	8.16106	7.45618	7.72972	7.60911	8.152	7.03235	9.31407
Eef2	Eef2;chr10:80639375-80645254	48-hr	1409	438.015	460.277	421.422	427.719	493.23	425.786	413.563	447.142	455.837	462.887	404.132	472.766	381.873	325.518	316.609	376.686	298.86	280.291	385.302
Trappc2l	Trappc2l;chr8:125135525-125139491	48-hr	1410	18.6383	19.623	19.1417	19.0761	22.4664	16.7155	19.8101	22.4023	23.7372	26.9678	25.9598	31.6252	20.8898	23.018	16.3098	24.4516	13.8419	23.7364	15.7084
Zfp639	Zfp639;chr3:32409471-32419755	48-hr	1411	10.8887	10.0279	10.664	8.85383	9.98199	9.14233	13.5038	9.98675	11.788	11.2723	12.6585	11.4262	9.41922	8.84554	9.07909	9.51858	11.3331	7.51086	7.48853
Seh1l	Seh1l;chr18:67934529-67955141	48-hr	1412	11.7198	10.6543	16.0998	11.5946	11.0457	12.8153	12.7226	13.1536	11.1085	13.3102	13.3974	12.9417	9.12231	10.7959	10.3864	9.47216	11.8293	8.66449	13.5654
Tmeff1	Tmeff1;chr4:48598064-48676003	48-hr	1413	9.06134	17.1085	5.72003	12.1694	19.3416	20.4984	24.9402	22.8568	26.9881	33.696	47.3663	44.5212	27.6515	32.2771	27.6921	32.3306	36.3906	22.9637	27.2979
Vcan	Vcan;chr13:89794914-89882117	48-hr	1414	38.7024	81.444	36.0183	78.2427	56.6518	62.7467	67.5647	78.6425	86.2506	87.4704	86.9691	93.184	68.8263	65.205	66.8882	77.3098	77.6678	45.9423	75.2443
Gtf2h3	Gtf2h3;chr5:125029156-125047689	48-hr	1415	8.35883	7.41724	9.52143	8.05908	8.24991	8.09023	10.2954	8.32825	7.99794	9.77489	9.16471	9.04776	6.58092	6.53897	7.81206	7.39496	9.96217	8.64199	6.92858
Usp20	Usp20;chr2:30837798-30878175	48-hr	1416	3.93685	8.59782	4.4222	4.8286	5.89072	5.94822	14.234	6.37331	8.73758	10.8156	22.98	11.7205	8.59907	10.7484	13.0824	10.3504	12.3223	7.95545	5.75391
Sqle	Sqle;chr15:59146646-59162748	48-hr	1417	58.2515	43.0624	65.0508	37.6119	33.4102	32.289	37.3679	32.6201	41.8628	49.5558	58.2688	62.8045	39.712	48.0598	35.6831	44.5568	45.465	44.6176	39.9198
Zfp788	Zfp788;chr7:48888900-48906902	48-hr	1418	7.84241	7.35943	7.33643	6.75844	8.89238	7.87303	9.68098	7.6136	9.18363	8.6232	9.2025	8.13606	7.28912	6.64622	5.84353	8.03863	9.86374	6.25287	6.85525
Usp15	Usp15;chr10:122550299-122633979	48-hr	1419	12.7438	12.5252	14.8634	11.3549	11.346	11.6086	12.0967	12.3943	13.0371	14.0034	14.8799	12.9475	11.5257	10.1905	10.8692	10.9349	15.1937	9.58662	11.4002
Prkcq	Prkcq;chr2:11094008-11222853	48-hr	1420	5.9648	24.1813	7.19816	17.1324	21.9066	18.8805	36.2978	19.173	26.812	31.0867	46.277	32.9839	25.7178	26.236	29.7711	27.158	31.6125	19.433	14.9032
Hmgcr	Hmgcr;chr13:97418918-97440891	48-hr	1421	64.3018	43.0702	62.3789	41.4847	26.6639	25.2685	33.1567	27.6753	37.4892	43.7518	68.7308	67.9065	41.7222	48.6072	36.6406	46.0255	45.6466	38.72	35.8958
Atpaf2	Atpaf2;chr11:60214125-60230601	48-hr	1422	6.72045	6.65842	8.90446	6.55877	7.91951	7.60201	7.67577	8.6292	8.90465	8.5089	8.02592	9.44758	7.23469	7.13935	6.58007	6.7824	6.10812	6.26523	7.18747
Enpp2	Enpp2;chr15:54670452-54751701	48-hr	1423	15.4996	20.8757	16.8254	11.5606	39.4902	20.3109	52.3229	18.1133	45.1259	29.726	79.2122	24.6668	44.1197	29.1259	41.5397	27.3387	24.9178	17.4049	17.4437
Mfsd6	Mfsd6;chr1:52713147-52784162	48-hr	1424	3.99979	3.95505	3.31383	2.96167	5.89099	6.59296	7.44153	6.02721	7.5224	9.52422	9.81656	11.1367	6.15748	8.41831	6.49173	9.17529	7.79474	6.9363	5.96088
Rnf41	Rnf41;chr10:127848671-127878497	48-hr	1425	9.70584	10.2147	9.36953	11.1785	9.46801	7.55953	8.55252	7.75318	10.1164	9.56671	10.3874	11.5703	8.92132	6.99861	7.57714	9.65763	9.9308	8.93144	6.16492
Nom1	Nom1;chr5:29761206-29778709	48-hr	1426	6.23054	6.36413	5.9149	5.60854	5.61492	6.14749	5.83767	6.38005	5.88776	6.52589	7.09075	5.56172	5.49121	4.99512	4.48465	4.99584	5.90617	4.36782	5.32813
Bag1	Bag1;chr4:40883430-40895327	48-hr	1427	23.6067	30.6599	30.1302	30.9998	30.765	36.0444	34.6717	37.1274	31.7679	40.3805	48.2612	44.5688	29.5179	36.8248	31.4319	33.9387	36.3653	31.0647	25.5306
Neu4	Neu4;chr1:95917069-95924907	48-hr	1428	0.3	1.06865	0.3	0.802838	3.30367	1.99804	7.93373	4.36031	5.64966	5.45797	14.1154	8.105	5.99804	7.50031	7.8125	5.35795	7.01215	6.28325	1.7637
Abcc1	Abcc1;chr16:14361650-14474971	48-hr	1429	2.64146	3.21484	2.54204	2.44441	3.25414	3.12558	3.10711	3.42989	4.76873	4.10746	5.33711	8.00138	4.57199	4.68453	3.93382	4.64781	4.46208	3.38992	3.40606
Gabarapl2	Gabarapl2;chr8:114464602-114476815	48-hr	1430	14.7226	15.4551	15.0223	13.5879	17.6223	15.5379	17.6495	15.3865	19.3283	16.0326	19.0893	17.8182	14.7378	12.7535	12.9745	17.5681	13.5136	15.4322	11.4276
Fbxo8	Fbxo8;chr8:59029930-59072736	48-hr	1431	5.89365	8.0941	6.71128	7.46441	10.1711	7.78509	9.31389	7.85199	9.12766	8.74295	11.5336	10.035	8.05884	7.80174	8.21295	7.64845	8.0451	6.68288	7.42425
Fdx1l	Fdx1l;chr9:20871963-20877958	48-hr	1432	6.4724	7.85291	9.88729	8.29874	6.43871	7.3231	7.88131	7.88991	9.45446	9.55759	11.6422	11.7699	6.58556	9.15934	9.05068	9.33236	10.8632	7.95214	3.56984
Ftsj3	Ftsj3;chr11:106110457-106117116	48-hr	1433	12.2129	12.6997	14.4289	11.2764	13.1175	12.607	15.2837	14.0204	12.2401	14.7662	13.8504	14.4347	11.6487	11.1821	9.55464	12.1788	12.8995	9.36574	13.3887
Sgk1	Sgk1;chr10:21601989-21719708	48-hr	1434	11.3887	27.7021	5.82209	7.07994	37.1939	24.3458	31.8578	24.141	67.164	44.438	91.7192	77.4645	67.3222	53.9484	60.9713	44.7116	62.4992	31.5045	15.9421
Polr2j	Polr2j;chr5:136592560-136598817	48-hr	1435	40.8431	32.6195	42.3081	39.5589	39.6275	42.9475	37.0535	41.0795	41.3284	40.9426	44.4626	43.5931	33.5197	29.4771	35.3192	39.4601	36.4782	25.2994	31.6184
Gpd1l	Gpd1l;chr9:114808456-114843105	48-hr	1436	11.7652	11.7173	12.3032	12.1961	11.5119	11.3439	13.171	9.89829	11.7918	14.2251	14.6825	12.8459	10.5048	11.2816	11.4227	10.1168	10.5438	10.7375	9.52002
H47	H47;chr7:73224534-73234291	48-hr	1437	20.134	22.737	23.0987	17.8173	21.9464	23.4774	26.6274	21.6959	24.8323	30.4167	36.6633	29.1849	24.4017	27.3957	23.7865	22.4534	25.4816	22.2981	15.2951
Dopey1	Dopey1;chr9:86360760-86449413	48-hr	1438	4.99712	5.60137	5.09172	4.44906	5.66767	4.83404	5.54457	4.79444	5.66982	5.76589	6.27087	4.85091	4.58615	4.66134	4.32959	4.68959	4.59258	4.27007	4.8916
Farsa	Farsa;chr8:87380884-87393156	48-hr	1439	20.1009	20.3523	23.3469	16.128	18.1648	18.8167	22.4606	19.7406	20.1277	20.6077	21.1351	20.7081	15.9334	15.3529	17.8741	17.8045	17.3528	13.4904	15.054
Mknk1	Mknk1;chr4:115511850-115551853	48-hr	1440	3.73877	4.40321	3.79184	3.86041	4.72542	4.99649	4.39689	4.25221	5.00999	5.82221	6.04654	5.61125	4.64702	4.07118	4.15865	5.37674	3.57972	4.50274	3.16244
Gtpbp4	Gtpbp4;chr13:8971723-8995258	48-hr	1441	16.0785	15.3609	17.0332	13.4819	15.2759	16.876	18.2434	16.787	15.4654	17.0884	16.8873	17.8492	13.5931	13.8837	12.8723	14.3469	16.3512	12.357	15.8764
Ccdc104	Ccdc104;chr11:29121535-29147272	48-hr	1442	22.0171	27.6737	25.6063	25.1368	32.0085	29.4363	32.0697	28.6801	31.6343	31.3245	46.7584	36.4002	30.6546	28.8992	25.8795	33.4089	26.672	33.7319	20.1239
Txnl4a	Txnl4a;chr18:80403536-80422590	48-hr	1443	26.8136	28.5231	30.5496	25.5278	26.8589	25.0275	23.2482	26.6594	30.1101	30.043	30.9363	30.5629	25.8142	23.3347	23.7817	26.0872	26.1455	23.6259	23.6825
Vps8	Vps8;chr16:21423190-21644753	48-hr	1444	7.91443	8.07502	7.64565	7.5339	7.23186	7.59994	8.88769	7.39525	7.97183	8.81592	8.9876	7.42196	6.27987	7.12964	6.91931	6.73988	7.52202	6.27366	5.78835
Atmin	Atmin;chr8:119467292-119484345	48-hr	1445	5.1793	5.27634	5.26475	4.02911	5.47332	4.07115	4.97381	5.36914	5.97449	5.39089	7.73614	10.3427	6.58826	5.7997	5.87645	5.75332	4.95181	4.50419	3.58365
Mtmr1	Mtmr1;chrX:68617934-68672371	48-hr	1446	7.18531	8.79827	7.95334	7.8973	7.97877	7.42484	6.95922	8.57448	8.03616	8.51845	8.15297	8.02816	6.95501	6.59061	6.35015	6.81539	4.75726	6.35128	6.80073
Csgalnact1	Csgalnact1;chr8:70880679-71259045	48-hr	1447	1.92262	5.05465	2.49739	5.70628	3.68995	4.44155	5.30616	3.5269	5.9671	6.83728	13.3535	5.10392	5.83499	8.0339	5.87112	5.76926	4.66603	4.69287	2.17927
Mier2	Mier2;chr10:79002989-79017836	48-hr	1448	4.85023	4.60976	5.61566	4.55489	5.06083	4.76527	5.07801	5.25058	4.78298	5.29452	5.92478	4.85306	4.55845	4.15294	4.03191	4.28301	4.50731	3.90414	3.83449
Nhp2l1	Nhp2l1;chr15:81871774-81878028	48-hr	1449	28.083	26.6815	31.6179	23.5893	28.2967	27.2634	27.1166	27.0341	25.8441	34.6291	28.4041	25.9817	23.1871	25.4609	21.7196	23.4719	25.2494	21.7162	26.871
Afap1l2	Afap1l2;chr19:56986843-57083065	48-hr	1450	1.23167	3.61173	5.44824	1.75433	5.81443	3.69033	15.9261	6.42994	8.19592	6.63637	28.1883	8.67214	8.68349	8.57456	17.8066	7.19955	6.12956	9.69349	2.57296
Tspyl1	Tspyl1;chr10:34001995-34004691	48-hr	1451	19.4466	20.2172	18.152	16.8847	21.225	20.5081	20.8591	17.0935	23.8119	20.9182	21.0545	23.1693	19.9434	17.5649	16.4951	18.7625	21.1324	19.7739	16.9698
0610037P05Rik	0610037P05Rik;chr16:14299336-14317425	48-hr	1452	20.2029	17.6961	19.4871	18.1409	19.2595	16.5879	18.5656	19.2206	21.3625	22.5197	20.9146	23.8744	19.7537	17.5114	17.2047	18.1416	23.4137	17.8608	17.2938
Cops2	Cops2;chr2:125656039-125684754	48-hr	1453	27.4674	22.7587	29.9388	22.3367	25.5459	24.9375	25.169	23.3027	24.7275	26.7213	27.0738	26.4523	22.0251	21.3993	20.0556	22.4886	24.2671	19.1694	22.6239
Far1	Far1;chr7:120657375-120713972	48-hr	1454	19.4791	16.6228	20.3143	14.6968	16.3852	15.0121	17.9982	17.7526	20.9199	19.3534	25.6636	27.9533	18.9143	19.694	19.7972	18.8706	20.3842	18.8918	13.4401
Dtd1	Dtd1;chr2:144425688-144594483	48-hr	1455	11.483	14.6816	14.5278	13.9426	18.7394	15.2988	22.9237	17.645	19.2072	23.2013	23.0773	19.8786	16.605	15.0249	16.6076	22.0248	15.253	14.1745	17.6175
Rb1cc1	Rb1cc1;chr1:6204742-6266185	48-hr	1456	8.66731	10.2648	8.21627	8.87901	10.3004	8.82538	9.87648	8.73784	10.2282	9.40001	9.89324	9.81301	8.42228	8.11144	7.80682	8.05136	9.80687	8.46588	6.97902
Fbxo7	Fbxo7;chr10:85484673-85511073	48-hr	1457	4.74241	14.9337	7.50148	8.73334	11.8873	16.0255	19.7157	17.4964	18.5459	20.597	38.164	21.0435	16.7538	23.4466	21.6507	19.2206	17.6655	12.5197	16.8678
Ovca2	Ovca2;chr11:74989444-74992310	48-hr	1458	6.05378	7.56697	6.57308	6.67069	6.95395	8.57354	8.11449	8.30979	8.98315	8.65305	7.67873	7.81228	5.95809	7.92455	6.07397	7.3642	5.95162	6.36334	5.3161
Rab39b	Rab39b;chrX:72817396-72823543	48-hr	1459	7.16814	9.16976	7.95108	8.46913	8.21356	8.84818	8.87099	8.18908	8.9287	8.6655	9.82172	10.2425	8.22626	7.82154	7.41339	7.64817	7.48707	6.44843	7.43261
Hsph1	Hsph1;chr5:150419419-150438890	48-hr	1460	14.2307	12.9071	13.8308	10.1367	15.651	14.9013	17.6067	13.5419	16.5141	16.1103	21.3319	17.5735	15.0715	14.8736	14.495	14.6649	16.0332	13.3926	15.6884
Gatc	Gatc;chr5:115783250-115791170	48-hr	1461	4.81771	5.34432	5.69076	6.18306	5.38982	7.57277	6.41661	6.57047	6.61345	6.97585	6.99121	7.78139	5.625	6.10456	5.04217	6.67534	6.32237	5.35223	5.90448
Armc1	Armc1;chr3:19032143-19063065	48-hr	1462	19.3134	19.8694	21.3415	19.1943	18.7375	16.4453	20.4255	18.8926	19.1255	20.3135	21.9551	19.3591	16.6328	16.6145	18.0554	15.4695	17.8647	15.0955	13.1553
Gtf2f2	Gtf2f2;chr14:76296743-76410672	48-hr	1463	13.4396	13.3398	13.2757	9.36701	14.4193	14.4593	12.1908	14.611	16.0295	17.421	18.8557	16.1333	14.8106	16.4354	13.5841	11.7696	14.3756	12.7808	17.0873
Trove2	Trove2;chr1:145597920-145624181	48-hr	1464	18.5966	20.9825	19.0717	17.9003	19.1147	17.1054	19.0103	19.8575	20.1586	19.4327	19.5261	21.2293	17.0433	16.3746	16.0448	17.1895	21.0381	16.8208	15.4579
Ccnt2	Ccnt2;chr1:129670740-129701414	48-hr	1465	11.1429	12.1221	10.7365	10.0773	11.9803	10.4897	11.8072	10.8361	13.4803	12.1645	12.3674	13.1525	10.3591	9.90598	10.1666	12.0138	13.0586	8.98453	9.45309
Idh1	Idh1;chr1:65205189-65233053	48-hr	1466	63.3032	83.0885	75.7794	87.5837	57.3335	53.6344	60.787	49.5629	67.9778	61.8463	79.3515	168.981	78.9571	63.7534	70.7526	100.761	71.3167	67.0974	37.922
Rpp38	Rpp38;chr2:3246220-3249900	48-hr	1467	5.254	5.31425	5.53032	5.53021	6.05626	5.62692	5.88068	5.49514	5.68459	5.41116	5.76183	7.53382	5.3078	4.87955	4.60121	5.50617	6.07604	3.72185	5.39521
Alg5	Alg5;chr3:54539460-54553717	48-hr	1468	7.22686	10.3457	9.54166	8.30021	8.1651	9.23046	9.73016	9.55199	10.3089	12.2015	12.5695	12.7892	9.75576	11.0254	8.57526	10.4877	10.6667	8.87329	9.03836
Khdrbs2	Khdrbs2;chr1:32229650-32714583	48-hr	1469	1.73802	6.53868	1.32237	5.7409	5.4233	3.00552	8.85921	4.14094	9.91759	7.09209	17.2545	11.3383	9.0173	6.69695	10.8609	11.3964	13.2801	5.35716	6.41585
Unc5c	Unc5c;chr3:141128527-141497886	48-hr	1470	3.56645	5.83814	4.6429	3.26998	7.77281	7.30847	8.42461	7.79063	9.84326	8.30541	10.1641	9.55424	7.35204	7.28707	8.39458	8.50812	8.80398	3.35494	8.15719
Nfx1	Nfx1;chr4:40917975-40973025	48-hr	1471	9.2332	11.4959	10.2233	8.97947	9.82094	9.04446	10.7571	9.27776	10.5185	10.001	10.3407	9.9576	8.69659	8.5088	7.87495	9.01094	7.58394	6.57224	8.08407
Sh3gl3	Sh3gl3;chr7:89319727-89455927	48-hr	1472	7.64877	15.3432	7.70055	11.2802	14.6552	11.6295	24.4494	21.459	25.3225	24.5803	46.9618	43.2289	37.1017	24.4984	23.3032	32.2021	29.977	27.3336	15.6001
Ccnh	Ccnh;chr13:85329081-85353328	48-hr	1473	10.463	9.80134	11.0085	10.5062	10.4691	9.89199	10.4634	9.74089	11.1328	10.0713	10.5004	11.4858	10.1501	9.05906	7.39634	9.53711	10.5342	6.91239	8.78594
Fxr1	Fxr1;chr3:33919000-33968266	48-hr	1474	41.4168	40.7736	42.5554	40.9429	39.0492	38.9842	36.6925	42.2544	41.8292	43.4858	47.328	44.5406	37.8693	36.7144	34.0025	39.842	40.7468	36.1726	37.2289
Tuba1a	Tuba1a;chr15:98780277-98783932	48-hr	1475	413.835	418.097	433.986	312.548	335.462	303.377	407.768	376.253	533.636	549.653	721.717	759.103	544.064	542.135	469.302	593.235	516.079	556.705	381.888
Slc33a1	Slc33a1;chr3:63746257-63768655	48-hr	1476	11.8977	11.8862	12.6088	9.63582	12.5629	12.8489	13.8563	11.2692	14.4186	15.8698	15.1421	13.3742	12.8374	13.6975	10.4552	12.3121	10.8744	13.5622	10.4689
Ppil4	Ppil4;chr10:7512691-7542361	48-hr	1477	10.2028	9.35165	10.0614	8.75453	9.71185	9.93929	10.0012	10.9126	9.85076	10.6729	10.8213	10.7247	9.46315	8.76922	8.3502	8.7022	12.5903	9.02849	8.74585
Pde4d	Pde4d;chr13:109444370-110746177	48-hr	1478	3.68804	5.3542	3.45455	3.06841	3.73907	3.56833	6.91628	5.30764	6.93316	7.34536	14.3149	10.1789	7.21591	10.1683	6.44163	8.77684	6.95108	5.00204	6.13914
Rc3h2	Rc3h2;chr2:37225590-37278423	48-hr	1479	14.4263	14.6312	14.9532	12.7589	14.1297	13.9105	13.0197	13.6055	14.2437	14.0702	15.5081	15.5443	11.8146	12.145	12.6307	13.3895	14.8811	10.7884	11.6835
Sepsecs	Sepsecs;chr5:53034645-53060940	48-hr	1480	2.9294	3.9151	4.75375	3.54624	4.23221	3.94818	4.04846	4.31807	5.0425	4.97303	6.18161	5.02053	4.29103	4.86143	4.1951	4.53364	5.39689	3.89708	3.68102
2310035C23Rik	2310035C23Rik;chr1:107560437-107651708	48-hr	1481	10.155	9.60088	8.81585	8.90153	11.0395	9.73525	10.8799	10.708	10.9727	9.89373	13.8983	19.0968	11.0477	10.4185	10.8954	13.074	12.0282	10.3866	7.96659
Zmym2	Zmym2;chr14:57506631-57581416	48-hr	1482	16.6918	17.7137	14.6767	13.9068	16.6201	15.5945	16.7982	15.1079	16.5705	16.4492	16.6232	14.5563	14.3784	13.5995	13.269	12.9168	16.3383	10.8449	13.0681
Elp2	Elp2;chr18:24762461-24797331	48-hr	1483	25.4493	25.8923	28.9384	24.5632	27.0304	23.9364	25.913	23.8553	24.1526	25.5942	29.2589	26.3366	21.9397	22.3484	20.5816	24.0369	21.6286	21.4754	20.4679
AI848100	AI848100;chr1:163746242-163806792	48-hr	1484	10.768	8.66603	11.8497	8.2095	9.06228	9.28746	8.99671	9.18613	9.40186	9.59058	9.89556	10.6572	8.332	8.1864	8.51345	8.35247	9.40836	13.1272	7.59404
Vcpip1	Vcpip1;chr1:9713277-9738463	48-hr	1485	10.8873	11.7275	10.5229	10.9832	9.71165	9.53635	11.4537	8.98264	10.4485	11.5304	11.5488	11.6024	10.2224	9.75402	8.98605	9.17595	11.343	9.21279	8.77204
Fam49b	Fam49b;chr15:63760648-63892010	48-hr	1486	17.1955	13.3137	17.9012	11.0437	17.8151	17.7821	19.3561	16.335	20.2654	19.8122	26.5333	20.6766	20.2952	18.2516	20.0443	15.2594	21.7106	15.7331	17.2041
Aprt	Aprt;chr8:125098536-125100807	48-hr	1487	21.807	27.9716	23.8181	24.5214	34.3491	35.5992	32.3141	41.3365	33.1522	40.3934	43.4487	48.7742	39.8325	40.4842	28.3414	31.8247	33.0005	27.423	33.3852
Chmp3	Chmp3;chr6:71493847-71531568	48-hr	1488	13.8995	14.9369	14.2645	14.427	12.516	12.4108	12.2146	11.2792	14.3425	13.8933	15.3997	17.9536	11.7476	14.0457	13.6745	12.7431	13.0342	12.0796	11.1064
Lima1	Lima1;chr15:99608898-99705887	48-hr	1489	6.77592	19.4365	9.59737	11.5329	12.8691	19.216	17.6742	22.2104	20.083	24.8771	22.2766	24.8082	20.3024	22.8976	16.893	17.9943	25.7516	12.1029	20.7048
Tmem33	Tmem33;chr5:67651890-67682700	48-hr	1490	15.9787	21.186	18.5144	16.4909	20.1912	17.7163	19.6416	16.5176	23.1224	21.5458	24.7347	21.1347	19.7227	19.0313	19.7038	18.3633	23.4261	20.8285	15.9669
6330409N04Rik	6330409N04Rik;chr14:62153141-62175723	48-hr	1491	6.16785	7.86308	7.56889	7.46426	7.42767	7.19483	11.2152	7.58007	9.6789	10.2161	13.4888	8.58087	9.75498	9.41665	8.10081	8.36709	9.69184	7.89591	8.31613
Tmem147	Tmem147;chr7:31512719-31514553	48-hr	1492	39.1001	44.168	51.9158	42.6359	49.3401	44.7902	57.8728	48.5409	57.138	58.0429	68.8021	70.7759	48.6965	56.0232	49.831	62.0205	47.8216	43.3115	43.7625
Cbwd1	Cbwd1;chr19:24994405-25036106	48-hr	1493	5.32123	4.91531	5.47616	4.2142	6.07606	4.56263	4.60959	5.10973	5.75214	5.75953	7.68405	6.29486	5.53521	5.42194	5.73028	4.99604	4.90417	6.23825	4.3161
Tmem167	Tmem167;chr13:90229271-90254526	48-hr	1494	10.6849	14.4308	11.8941	9.9791	13.0977	14.3221	18.4776	12.628	16.5899	18.013	22.9852	15.94	14.6506	16.0762	17.114	14.7489	17.6435	11.3101	13.3907
Arpc5	Arpc5;chr1:154613671-154622710	48-hr	1495	39.5691	36.006	35.0269	32.9869	35.5943	41.967	39.8086	44.0306	42.345	50.58	53.8369	63.1811	43.6367	45.3834	40.5016	49.3332	51.3187	50.055	35.5287
Gm6682	Gm6682;chr12:4788975-4790318	48-hr	1496	19.0175	16.9962	21.2626	11.3923	16.3131	10.6913	15.9575	16.5388	21.8192	20.6724	30.2656	29.0637	20.8992	22.512	20.815	22.5695	15.9502	23.3674	14.1836
Akap8l	Akap8l;chr17:32458368-32487522	48-hr	1497	9.4354	12.1499	8.59809	8.99515	11.3963	10.0518	11.8186	9.01218	12.6679	13.4147	12.4429	12.0105	10.3294	10.4031	10.2166	12.1315	10.8032	9.20189	8.45931
Zeb2	Zeb2;chr2:44839153-44968799	48-hr	1498	13.6871	21.8401	13.3951	11.7738	18.1115	16.1511	22.7446	17.786	26.0651	24.1577	37.115	25.9668	24.7239	24.7369	25.1703	22.118	27.7173	22.3398	23.1425
Rab11a	Rab11a;chr9:64563106-64585563	48-hr	1499	40.0171	41.5949	42.3257	34.1032	38.2478	38.3093	37.068	32.2624	38.8403	39.073	42.1039	39.3586	37.0013	33.4114	35.3534	30.6678	39.6559	28.736	31.9139
Cldn12	Cldn12;chr5:5505014-5514976	48-hr	1500	4.52319	5.63523	6.88135	5.17568	18.5613	14.8142	21.5937	17.0386	18.0262	17.1392	21.0244	20.36	18.3839	15.1246	15.6367	16.4066	15.789	16.8029	11.8602
Cyp20a1	Cyp20a1;chr1:60400215-60444231	48-hr	1501	11.8151	9.86767	11.8447	7.28109	8.97818	6.99075	10.051	10.5532	12.1164	13.7493	14.1667	14.5862	12.5927	12.1147	10.1691	11.9804	11.3546	10.7747	9.57532
Arfgap1	Arfgap1;chr2:180701929-180717229	48-hr	1502	10.8504	9.30825	11.2261	9.61085	11.7218	10.2631	12.0708	10.4836	12.5903	13.7284	15.6043	13.7504	10.4395	12.6702	12.9815	11.7902	15.2063	9.7613	9.34954
Arl6ip5	Arl6ip5;chr6:97160785-97183309	48-hr	1503	17.9313	21.7129	19.6037	18.9828	18.3837	21.907	19.4378	17.0052	20.4902	24.89	28.126	27.3737	22.1642	19.8834	22.7314	22.1446	24.8049	23.017	15.9381
Scamp2	Scamp2;chr9:57408750-57436605	48-hr	1504	14.7447	16.489	16.4614	15.5884	16.5462	15.5653	18.4867	18.2293	17.5669	23.6296	28.9284	22.2644	18.8358	23.071	21.6584	16.1417	21.0616	16.3591	14.1333
Arhgdig	Arhgdig;chr17:26336127-26338295	48-hr	1505	2.19952	4.48999	2.99048	3.62606	5.27234	6.16767	8.20573	5.8184	6.03445	9.83802	10.7562	7.97158	5.7322	6.54162	7.73625	9.85127	8.0114	6.45947	10.4692
Clns1a	Clns1a;chr7:104845166-104869303	48-hr	1506	13.6878	13.5076	14.6101	12.8992	14.8718	14.2582	13.9702	13.296	14.3359	15.6888	14.9735	15.1344	12.8445	13.6163	11.4545	14.0276	14.3509	9.64107	12.5283
Elmo1	Elmo1;chr13:20182375-20700222	48-hr	1507	3.94022	7.18302	4.06585	3.70911	9.00797	4.62962	8.20692	3.52774	10.0287	8.11345	15.079	9.50817	10.5534	9.50414	10.8551	6.0107	8.93127	5.56444	7.16907
Srp72	Srp72;chr5:77403725-77428960	48-hr	1508	19.8906	19.6562	21.1706	17.3017	19.1594	19.2659	20.8508	19.2189	20.9003	22.901	21.9668	19.9529	17.9922	19.273	17.8545	18.9767	18.5882	18.3737	16.5452
1500009C09Rik	1500009C09Rik;chr15:82082826-82091183	48-hr	1509	7.14515	10.8806	5.94705	6.78652	14.4516	13.3175	19.1625	7.98263	19.2952	19.751	26.3145	12.2015	20.0764	16.3795	16.6882	13.9135	14.374	11.0291	12.8697
Gnl3l	Gnl3l;chrX:147417675-147451865	48-hr	1510	19.9803	20.1499	19.3297	16.4964	19.23	18.1189	19.528	19.2258	22.3748	21.9362	23.7467	20.1924	21.106	17.9715	17.1737	20.106	15.0933	18.2637	17.0783
Sept7	Sept7;chr9:25060039-25116156	48-hr	1511	101.42	99.8649	117.555	77.1925	92.681	104.42	92.5307	116.613	115.917	133.864	147.491	153.561	120.622	138.825	110.009	107.738	144.549	120.35	117.187
Cdk7	Cdk7;chr13:101466979-101500897	48-hr	1512	5.75918	7.28711	5.99889	6.54216	7.15808	6.6076	7.00815	6.72051	7.38592	7.28997	7.32333	6.98167	6.76551	6.65297	5.66659	6.0693	7.93479	6.25432	5.54726
Cask	Cask;chrX:13094207-13423667	48-hr	1513	17.3701	24.192	19.0334	15.7049	18.6338	21.1128	22.8848	19.3449	24.4795	29.7118	36.8871	27.2067	23.6337	28.8162	25.1347	25.2194	21.1759	23.8265	18.1873
Zbtb6	Zbtb6;chr2:37281019-37286439	48-hr	1514	9.43895	10.415	9.89494	9.28117	8.68655	8.63897	9.35998	8.05406	10.4465	9.21987	10.9117	10.2635	9.48692	8.68063	8.44663	9.00591	13.0523	8.52478	7.61184
Lcorl	Lcorl;chr5:46088422-46248779	48-hr	1515	11.1479	15.3131	11.935	10.2311	13.9705	12.1281	19.3182	13.8113	22.4024	20.512	46.7882	38.0104	23.7696	25.0798	33.4796	29.1078	35.853	21.5895	15.962
Trit1	Trit1;chr4:122693839-122732177	48-hr	1516	5.50088	6.83722	6.1325	3.92533	6.02897	5.84107	6.78363	4.83444	7.00626	7.41957	13.6982	6.73354	7.16748	8.89617	8.19669	6.1704	8.44395	6.93649	5.89127
Hagh	Hagh;chr17:24987434-25001395	48-hr	1517	7.30614	8.51701	8.07156	9.66131	11.2426	11.4408	11.9474	10.1781	10.1851	14.9486	16.1126	13.4453	11.6394	11.1572	9.3177	15.7143	11.9582	14.4624	10.7073
Sgms1	Sgms1;chr19:32197216-32462944	48-hr	1518	4.77278	5.19912	3.28884	4.98663	6.31487	7.41759	6.86807	5.62471	8.40926	8.64042	9.47098	7.32894	7.4198	6.93637	7.08892	8.16853	6.71205	9.85147	4.4429
Wdfy2	Wdfy2;chr14:63456526-63575723	48-hr	1519	3.70992	6.23798	4.32637	4.60465	7.79582	7.14996	7.98766	7.09309	8.34287	9.35985	10.5891	10.2108	9.61679	8.12176	8.58183	7.37152	8.01972	8.93134	4.67009
2810468N07Rik	2810468N07Rik;chr17:25707755-25711988	48-hr	1520	8.74286	24.3857	13.029	11.0068	22.8838	29.5764	66.5913	19.0488	33.0178	52.3278	99.1181	26.5423	34.2505	52.3435	65.2067	32.949	73.1661	29.0174	12.5932
Pfn2	Pfn2;chr3:57645816-57651679	48-hr	1521	85.0256	126.701	85.0538	103.375	148.688	106.62	171.766	92.9963	189.745	153.527	265.267	152.392	196.849	176.156	170.831	124.726	152.798	140.405	71.4006
Ncam2	Ncam2;chr16:81200941-81624532	48-hr	1522	13.8552	20.2632	14.4398	17.2533	18.1895	15.608	21.9612	17.0585	24.5056	21.3573	36.6942	25.2136	25.4331	21.7559	27.6423	20.1046	27.5821	18.9432	16.0084
Ugt8a	Ugt8a;chr3:125568260-125641468	48-hr	1523	7.14679	9.19202	10.714	7.11822	18.2352	20.7757	33.5871	43.0562	41.091	43.2394	104.104	140.699	61.627	59.0193	72.6013	96.7799	96.2584	46.2728	43.3488
Tmco1	Tmco1;chr1:169238800-169264109	48-hr	1524	7.38406	10.4896	9.47448	8.62237	10.4102	11.1938	10.873	12.0367	10.7285	12.0511	12.2526	12.9414	11.1182	11.9807	8.65129	10.6326	10.6194	13.8736	7.49758
Fam115a	Fam115a;chr6:42622545-42643058	48-hr	1525	28.051	30.3969	27.139	26.236	30.1179	30.7551	28.8576	31.3675	32.0012	33.5296	31.1448	33.8468	29.6772	30.8015	25.9257	28.9208	28.509	23.1461	23.5495
Rab33a	Rab33a;chrX:45872646-45883409	48-hr	1526	3.79965	2.19485	2.30752	1.37636	3.66609	3.03906	3.68381	5.10776	6.37717	5.32028	12.7898	28.9192	8.32075	10.2306	13.3727	15.2681	4.42029	3.33066	4.97227
Cept1	Cept1;chr3:106305177-106350679	48-hr	1527	5.94328	7.26885	6.67931	6.08086	6.59474	7.18776	7.33044	5.75123	8.20379	6.89639	9.24008	8.99159	7.49192	6.91069	7.42532	7.64034	8.83614	7.71504	5.13274
Atad1	Atad1;chr19:32747052-32786788	48-hr	1528	32.3739	36.2731	32.5374	30.5888	33.0686	30.2623	30.5603	30.7705	34.8627	37.1964	36.6973	34.346	32.1225	31.4411	31.1223	31.8814	30.6299	27.7788	26.7634
Mospd2	Mospd2;chrX:161376140-161418267	48-hr	1529	7.26908	9.36281	7.78932	7.63601	5.16428	5.40075	6.16003	6.56865	6.18441	7.17293	9.56687	10.3938	7.48828	8.02547	6.62899	7.38413	7.56337	7.32332	5.64493
Sc5d	Sc5d;chr9:42062259-42072383	48-hr	1530	16.2434	18.3433	15.545	21.5171	12.5007	13.7865	13.126	12.6022	19.6435	21.1802	20.8494	29.2476	19.5291	20.8979	15.2748	24.9107	21.0853	18.9503	13.538
Sharpin	Sharpin;chr15:76177469-76181540	48-hr	1531	8.12378	6.9043	8.4114	8.69553	11.2378	10.7396	10.6571	8.76936	10.4184	11.8681	10.0398	11.1199	9.86449	11.0559	10.0705	7.74281	10.3522	9.18375	6.20695
Sept5	Sept5;chr16:18621903-18630031	48-hr	1532	18.9743	18.2016	18.87	13.984	15.8535	13.2635	23.6703	15.1563	23.6604	25.5425	49.3723	25.0639	24.9144	35.2892	25.7564	24.4117	25.275	21.4912	15.5249
Mxd4	Mxd4;chr5:34519228-34530359	48-hr	1533	27.9867	35.5686	25.3133	33.3938	41.749	36.249	38.8334	34.2692	37.4261	38.1243	44.5799	36.8453	39.3654	34.1549	32.995	33.6915	29.5444	34.7716	22.6292
2410042D21Rik	2410042D21Rik;chr2:112219367-112254394	48-hr	1534	7.93438	6.92146	8.93556	6.57384	6.4229	6.07917	6.91531	6.16266	6.90418	7.43126	8.22465	8.20406	7.65902	6.49248	6.53501	6.79546	7.1167	8.24773	6.98921
Sbds	Sbds;chr5:130721601-130731332	48-hr	1535	10.2779	13.9989	10.6387	16.2703	15.0835	14.6916	15.2907	12.9891	15.4749	17.8762	22.1476	21.099	16.4062	16.7613	14.5778	20.9793	16.5581	19.6286	8.67619
Dctn4	Dctn4;chr18:60685874-60718416	48-hr	1536	22.3018	24.2463	22.8174	23.8787	19.2113	19.8144	21.3508	20.2167	21.1595	23.0035	25.3102	26.9618	21.6998	19.7683	20.9667	24.213	23.5551	22.324	14.6604
Vps35	Vps35;chr8:87784290-87823396	48-hr	1537	38.3799	38.2796	43.4632	36.5729	33.9393	35.3498	32.5057	36.2506	38.7891	37.9747	41.1339	42.1704	40.0665	34.8431	32.6278	36.5444	36.8692	38.8001	29.2442
Elovl1	Elovl1;chr4:118100697-118105521	48-hr	1538	5.27042	7.39726	8.26378	5.34161	4.87902	5.18942	6.08726	4.96186	8.50268	6.64761	16.5044	12.3206	9.32111	9.66123	7.29038	13.3118	9.83316	10.1096	4.99811
Evi5l	Evi5l;chr8:4166566-4193701	48-hr	1539	15.6674	23.0546	19.244	15.9237	23.8867	16.5041	21.4844	17.695	25.1875	24.0222	30.3172	27.1734	28.6311	22.34	23.5907	21.6167	21.3642	15.5392	15.3945
Slc44a5	Slc44a5;chr3:153636399-153934684	48-hr	1540	3.09791	3.95429	2.13618	4.98667	3.36555	2.74633	3.06865	4.79727	6.24743	3.86343	7.68087	14.9239	7.61896	6.62392	8.79405	6.45832	6.59137	6.39605	6.73146
Pcolce2	Pcolce2;chr9:95538046-95595970	48-hr	1541	3.13833	1.58175	2.93091	2.04353	4.3157	5.94536	3.09027	9.20057	4.46285	8.26531	4.26868	6.67027	4.96766	6.56206	4.07559	5.7648	3.86786	2.47773	12.2968
Akirin1	Akirin1;chr4:123412437-123427542	48-hr	1542	18.3667	17.9052	19.6454	17.2195	20.5875	21.7353	23.6257	20.5365	25.7429	26.3315	40.6633	27.9529	27.9556	28.7606	28.1179	24.6218	26.28	29.7816	19.5991
Fktn	Fktn;chr4:53727053-53776143	48-hr	1543	5.32395	6.01241	5.24825	5.41381	5.59499	6.31861	6.81398	5.32006	6.71928	7.39023	9.60318	6.78458	7.02547	6.85059	7.30754	6.51927	4.77945	5.17707	5.07992
Atp6v0d1	Atp6v0d1;chr8:108048369-108089940	48-hr	1544	44.5971	43.4665	43.4364	41.4319	49.0767	46.4177	53.8106	42.8051	47.2191	51.954	54.1583	53.6058	46.5346	44.4247	47.3503	49.8655	41.6945	43.9682	33.2306
Fnta	Fnta;chr8:27109193-27126073	48-hr	1545	20.2445	27.4981	22.6437	22.7137	27.709	25.7302	25.35	27.5692	31.8363	35.5103	40.8531	55.2276	34.9256	40.1358	32.4116	41.1506	32.7263	39.4139	18.9933
Mapre2	Mapre2;chr18:23910833-24052362	48-hr	1546	13.274	11.4711	12.7782	13.7398	13.7163	13.0628	13.2452	15.3327	17.7393	14.4213	16.3553	39.8042	24.2944	18.9696	14.4862	22.6047	20.5051	16.7956	16.8728
Klraq1	Klraq1;chr17:88929463-88987707	48-hr	1547	6.06078	7.73797	7.03855	6.12544	7.89999	7.92082	10.8314	8.06625	10.2455	7.88559	10.9733	11.4719	9.44551	7.97386	8.83868	10.6824	10.1819	8.50584	6.11318
Atcay	Atcay;chr10:80667257-80693524	48-hr	1548	11.452	9.42863	10.3138	4.55971	14.5701	11.8869	22.0625	19.2343	19.9773	22.6589	54.2691	32.6978	24.2695	31.6745	33.9366	28.1219	25.5203	18.4004	17.6309
Rdh11	Rdh11;chr12:80276537-80292806	48-hr	1549	15.0715	20.0817	19.058	15.9144	14.0368	16.7036	14.2276	14.5553	15.8732	22.8479	20.9965	20.454	17.1766	20.8683	16.8203	18.1441	18.3622	17.5913	16.9764
4833439L19Rik	4833439L19Rik;chr13:54652578-54666743	48-hr	1550	32.3385	41.85	34.437	41.015	36.0165	35.9601	40.3821	29.5461	42.0276	41.4249	49.9287	42.714	41.9679	38.8962	38.4277	41.3648	41.4789	42.5592	25.7529
Elf1	Elf1;chr14:79881000-79982283	48-hr	1551	3.38141	4.86192	2.3654	3.62222	5.4076	3.96446	4.04447	3.61849	7.56427	6.18699	9.61632	6.49823	7.90546	7.51325	6.8884	4.95062	7.78122	5.56159	2.92039
Abhd12	Abhd12;chr2:150658250-150730467	48-hr	1552	16.3213	23.9393	18.611	19.8144	20.0609	22.5044	23.807	22.0516	26.7017	23.6543	28.8508	32.9843	28.5643	25.9151	23.18	24.8056	22.0273	21.0983	15.4417
Ttc5	Ttc5;chr14:51385089-51405193	48-hr	1553	9.06309	9.4954	8.5902	9.24058	7.43309	8.76258	6.6133	7.58187	8.56187	9.31873	9.50234	9.10696	8.36472	8.16853	8.48574	8.36513	6.80971	8.15458	5.3403
Rogdi	Rogdi;chr16:5008821-5013646	48-hr	1554	4.01893	5.48481	4.21356	4.97147	5.49626	4.26438	6.58397	6.13466	5.64725	6.59877	9.31317	7.16945	5.83632	7.56844	5.6004	7.33347	5.28715	5.80848	4.33567
Atp6v1a	Atp6v1a;chr16:44085516-44139132	48-hr	1555	34.5606	36.1691	36.0126	33.441	32.132	35.0151	38.6828	35.9625	38.8926	45.4639	47.4945	45.9552	38.875	42.2859	36.0066	45.8948	46.4743	38.2934	31.6184
Arl8a	Arl8a;chr1:137043410-137052845	48-hr	1556	27.5942	45.5042	26.4276	35.3457	46.2794	48.8236	42.555	46.972	55.6066	53.7506	48.845	55.7385	53.5799	49.3298	40.1636	53.1267	51.2453	56.6307	32.2537
Fbxl5	Fbxl5;chr5:44135856-44173388	48-hr	1557	13.5744	15.2699	13.4595	15.6347	12.2428	12.8808	13.0843	12.836	13.3642	13.8335	15.3623	18.2683	14.1496	12.8456	13.7359	15.2672	16.5427	12.3101	10.1142
S100a4	S100a4;chr3:90407691-90409967	48-hr	1558	2.57921	6.11267	1.59448	7.4271	1.52033	4.01346	10.5146	2.88282	7.88111	14.9599	24.4993	9.30292	9.85288	19.7727	10.8354	11.7368	13.7647	10.7582	2.3147
Urm1	Urm1;chr2:29682908-29700516	48-hr	1559	8.42143	18.7588	9.07165	13.6452	19.3617	17.83	25.0735	17.6009	30.1176	30.8476	46.0097	28.5825	28.9838	30.8354	33.3783	31.8062	37.432	26.6378	18.4669
Araf	Araf;chrX:20425668-20437647	48-hr	1560	20.1582	23.1573	18.5484	21.2088	23.6536	22.3951	26.5249	21.5672	26.1135	28.8461	37.8405	29.6175	30.2836	26.6753	27.816	28.1798	23.7002	20.3755	20.6438
Rabgap1l	Rabgap1l;chr1:162149304-162723069	48-hr	1561	7.58118	9.92678	5.98427	6.53683	10.7905	8.82684	12.1251	7.87076	15	11.235	16.8964	11.1866	13.8782	12.2754	12.4423	11.5367	11.518	10.503	8.68392
D15Ertd621e	D15Ertd621e;chr15:58247022-58289356	48-hr	1562	13.7728	14.177	13.5856	12.7634	13.7978	14.2937	12.0627	13.7011	15.8038	15.0682	18.9626	18.1702	16.0259	15.6164	15.0051	16.3981	17.9645	13.7426	11.7636
Mycl1	Mycl1;chr4:122673341-122679723	48-hr	1563	9.72693	18.0545	8.93093	5.05374	15.9965	12.6081	19.5497	8.89611	19.9407	21.7955	41.1869	20.1007	24.4962	27.1222	25.4039	18.5018	25.0112	17.1116	10.2096
Tpst1	Tpst1;chr5:130549195-130611602	48-hr	1564	9.23345	7.52379	9.56296	6.15404	8.67862	9.60983	9.32598	10.5982	9.97052	14.8321	15.9841	11.1475	10.5075	15.4213	10.4011	11.8278	12.2785	11.7464	13.7425
Tbc1d10b	Tbc1d10b;chr7:134340973-134351982	48-hr	1565	9.8543	7.63501	9.84499	8.51398	7.31427	7.09925	7.70387	6.70293	8.95105	8.07587	11.5078	10.1921	8.08114	8.37297	10.2121	9.28156	10.6847	8.4812	5.81684
Dyrk1b	Dyrk1b;chr7:28964501-28972313	48-hr	1566	3.60526	5.20431	2.69762	4.27066	6.72233	5.41456	6.5716	5.34742	7.08338	6.54723	6.61404	6.71259	6.2442	5.52629	6.40095	6.87538	6.85748	4.76198	4.18382
Mllt11	Mllt11;chr3:95022465-95032599	48-hr	1567	13.1077	10.237	9.43994	7.24008	11.3346	8.7635	11.9009	8.89949	13.1889	11.814	19.3542	15.7903	13.4722	14.9763	12.9008	14.5593	16.5908	10.6453	11.902
Bak1	Bak1;chr17:27156756-27165571	48-hr	1568	14.3724	11.9129	16.3265	12.2886	12.6533	14.8286	13.0844	12.9839	15.2937	15.7602	20.2639	17.3195	14.8416	16.2943	16.3868	16.4247	14.6144	13.9962	9.07262
Bsg	Bsg;chr10:79167102-79174724	48-hr	1569	81.0914	98.1784	87.1199	105.158	99.4562	105.044	92.3156	99.5482	110.352	130.602	112.981	122.927	108.719	115.256	99.8281	120.646	98.9735	128.863	75.6662
0610007P14Rik	0610007P14Rik;chr12:87156404-87165495	48-hr	1570	25.379	29.3129	29.4148	26.5848	22.8912	24.432	24.7355	25.307	26.9311	36.0833	51.3313	43.3863	31.0598	48.9066	33.5915	33.6723	36.6317	32.7157	25.0584
Cyfip2	Cyfip2;chr11:46007350-46126361	48-hr	1571	10.3537	10.6808	7.64649	6.88377	12.842	8.96137	19.0497	16.5393	20.6028	18.2708	38.0705	30.218	21.637	30.1363	23.5077	24.8626	20.8415	13.9285	14.4593
Pias4	Pias4;chr10:80616715-80630465	48-hr	1572	5.79847	5.95599	6.09454	5.42557	5.78887	5.23887	5.55161	4.66375	5.75231	7.36434	5.94679	7.40566	5.88659	6.3832	6.25839	6.26161	6.46338	4.93661	6.27934
Gng10	Gng10;chr4:59048027-59054771	48-hr	1573	40.1432	44.1686	54.1529	41.4883	58.5055	50.066	68.4313	62.9523	61.4857	62.5492	72.2904	70.6976	58.1587	59.3128	66.9902	66.36	57.4771	59.1569	46.6963
1810041L15Rik	1810041L15Rik;chr15:84209632-84277527	48-hr	1574	3.6866	10.134	4.16545	5.01049	5.52775	7.82448	14.4669	6.91189	9.11705	13.2475	22.9219	13.4324	9.93524	14.5093	17.325	13.4035	17.5954	9.402	9.72421
Casc4	Casc4;chr2:121692705-121761943	48-hr	1575	18.8302	19.2958	16.1623	18.9832	21.031	21.0475	19.1954	19.9111	24.102	22.6906	21.957	24.7135	22.7473	22.0806	20.0254	23.0313	19.7735	22.5484	14.1739
Qk	Qk;chr17:10399335-10512226	48-hr	1576	204.299	266.518	221.971	226.3	214.221	203.458	245.557	217.724	257.394	240.979	318.581	296.226	265.515	249.809	268.375	265.912	259.284	222.62	146.525
Fkbp15	Fkbp15;chr4:61961375-62021582	48-hr	1577	5.79032	7.37115	5.3462	6.00288	6.64612	6.10285	6.0119	6.51582	9.24981	8.06268	10.2804	14.8842	11.4469	10.749	7.78633	10.0836	7.60066	6.29612	5.30271
Arl2bp	Arl2bp;chr8:97190654-97198322	48-hr	1578	52.7271	60.3761	67.8186	60.6259	73.3239	69.2003	92.3757	63.5906	74.1043	87.2901	91.7444	80.5519	80.3146	75.8774	82.9544	75.7597	71.5557	67.3916	49.2296
Lrrc42	Lrrc42;chr4:106906118-106926138	48-hr	1579	11.2339	14.0691	10.6066	15.7985	9.4217	12.8181	13.6009	11.6637	15.9188	13.8429	29.7085	21.6147	19.5299	20.3242	21.4888	15.2112	20.8821	21.807	8.61898
Ado	Ado;chr10:67007258-67011703	48-hr	1580	16.0127	12.8299	18.2829	11.9409	11.5744	12.5784	14.5733	13.2665	15.7012	15.022	30.175	29.9097	19.784	18.416	25.0898	22.5169	26.7323	16.805	12.0329
Ankrd13a	Ankrd13a;chr5:115225148-115255829	48-hr	1581	19.0714	15.3265	20.0555	14.6625	17.5337	17.9456	17.5083	15.274	20.0962	21.6963	22.4955	24.836	22.5293	20.3264	20.8803	20.5548	20.8368	18.3463	18.3142
Lmf1	Lmf1;chr17:25716118-25799771	48-hr	1582	5.85933	10.1324	8.51251	8.83244	9.81075	6.69048	12.9588	10.2068	11.8464	13.4036	17.6634	13.527	11.4029	12.8964	15.1664	14.0654	15.5407	11.457	9.44458
Tns3	Tns3;chr11:8331654-8564538	48-hr	1583	6.29359	13.2443	7.23025	5.99058	12.3711	13.0969	13.5128	14.6106	19.1116	20.0144	32.0597	40.1583	23.7788	27.2139	26.058	28.7359	23.6052	22.5946	10.9955
Grlf1	Grlf1;chr7:17079821-17200342	48-hr	1584	23.9782	34.7918	26.5548	26.3364	31.4088	28.2909	43.4943	31.0013	40.0837	38.4607	63.6114	49.0298	45.1205	48.3275	49.0143	39.1894	49.4816	34.7644	24.9789
Cgrrf1	Cgrrf1;chr14:47451918-47473865	48-hr	1585	4.09567	6.21176	5.26713	5.8368	9.23747	7.87448	7.92991	9.84993	9.08943	10.6284	8.54952	11.6106	8.88381	9.76217	7.32015	11.9591	8.14811	10.9807	7.54855
Arhgap31	Arhgap31;chr16:38598455-38713148	48-hr	1586	5.72057	6.70862	6.4396	4.73706	5.58863	7.57277	8.14014	5.9989	7.64118	9.14555	10.2271	8.88159	7.36076	10.1053	7.61905	9.10002	8.06017	8.69832	5.62423
Pdcd4	Pdcd4;chr19:53966720-54004351	48-hr	1587	11.7995	21.4539	12.0418	17.5221	22.4264	16.5538	19.9318	15.3919	24.5565	22.4555	49.1596	33.0781	29.5854	31.9502	41.609	19.9602	32.7549	34.8963	10.0614
Nbr1	Nbr1;chr11:101413420-101443265	48-hr	1588	28.9675	40.3781	26.7114	35.859	32.0513	34.1694	32.7653	32.9694	38.0425	39.0303	41.3655	42.4616	38.1958	38.4685	36.926	40.0706	42.1798	35.033	26.0878
Cd9	Cd9;chr6:125410283-125444773	48-hr	1589	19.7721	36.7534	30.5916	42.0781	30.657	45.9631	70.2098	49.3236	52.282	93.6302	175.85	74.1299	65.6134	115.269	97.0664	100.829	81.8156	109.504	50.403
Ptpdc1	Ptpdc1;chr13:48673240-48720942	48-hr	1590	4.54646	5.25061	4.40559	5.53261	7.28164	5.73435	5.34396	5.68076	7.15629	6.71383	6.98188	6.21789	7.24424	6.2042	5.58999	6.88947	5.37898	4.90232	4.47773
Dstyk	Dstyk;chr1:134314029-134363536	48-hr	1591	3.93553	7.06717	4.31697	5.79004	5.73002	6.53895	5.79005	7.15604	6.60116	8.02482	9.10042	11.0458	8.19063	8.82601	7.1708	9.15087	9.37653	7.00338	5.02155
Ostf1	Ostf1;chr19:18654853-18706303	48-hr	1592	4.77916	5.7817	6.40029	4.92711	8.01061	8.54479	7.26399	8.50482	8.24385	11.1421	15.7184	11.4163	10.0069	11.4146	11.6722	11.6155	9.06693	11.8475	8.10453
Slc1a1	Slc1a1;chr19:28909655-28988450	48-hr	1593	4.77224	27.4666	5.49962	8.48564	23.1132	25.5258	45.2412	19.0864	39.5042	53.162	93.489	48.3984	50.776	65.796	62.4912	46.3911	41.2228	36.5314	26.7782
Gdi1	Gdi1;chrX:71550350-71557206	48-hr	1594	34.215	45.7074	33.742	35.5493	39.9435	32.7019	38.1699	32.8851	43.3133	42.0246	47.5378	44.5937	44.5855	40.4943	41.7757	43.8427	37.9416	36.3864	30.3467
Kif19a	Kif19a;chr11:114626702-114651889	48-hr	1595	0.3	0.3	0.3	1.40329	1.89009	1.39957	3.88375	4.73234	4.80244	1.97944	11.5274	20.6984	7.94212	5.51613	12.5725	11.4902	6.0035	3.71701	0.88909
D5Ertd579e	D5Ertd579e;chr5:36943137-37087208	48-hr	1596	10.5235	12.8569	10.7886	12.241	11.4721	11.4507	11.7058	11.66	12.9905	13.9503	16.6749	13.5573	13.9897	14.0486	13.6172	13.3756	14.0466	17.1019	9.32723
2810407C02Rik	2810407C02Rik;chr3:58380579-58397466	48-hr	1597	39.1206	40.0596	41.8481	34.6868	42.3771	40.9672	42.3154	37.803	45.308	47.4668	53.5404	49.9673	48.6636	48.4683	43.976	47.9348	49.3413	47.1004	31.3866
Vps28	Vps28;chr15:76452517-76456457	48-hr	1598	30.4348	40.3254	36.0778	37.3778	34.4877	41.2125	41.893	41.1527	39.1088	43.4041	48.5657	42.3625	42.3376	42.3387	40.9339	41.5628	41.7094	41.6143	32.4289
Peli1	Peli1;chr11:20991326-21050330	48-hr	1599	30.1897	18.3464	24.5971	12.848	17.813	15.7472	17.239	18.3318	22.798	18.8979	52.0497	47.7448	31.452	30.3211	46.6329	27.9759	37.9974	25.7586	14.5672
Lass2	Lass2;chr3:95119173-95127490	48-hr	1600	26.6615	25.59	29.1511	23.1769	24.1756	24.3633	23.0547	22.1022	26.2808	27.5061	29.7924	31.2258	27.5269	28.3597	24.4976	30.4909	29.9925	24.0067	21.8359
Opcml	Opcml;chr9:27598853-28732633	48-hr	1601	4.45787	5.04595	6.55789	2.46239	6.59959	5.94565	6.86959	7.18645	10.5054	9.86204	16.9824	15.6279	12.3494	12.4393	14.2881	12.1318	8.12129	7.14966	12.2069
Brap	Brap;chr5:122110594-122137256	48-hr	1602	7.27017	7.85632	6.9929	7.78043	7.79427	8.25551	7.38038	7.69356	8.84977	7.9169	8.58915	8.62245	8.84713	7.57502	8.11907	8.32089	7.67609	6.13927	6.05789
Tmem135	Tmem135;chr7:96288230-96487297	48-hr	1603	9.58521	9.6464	8.13187	8.99861	8.14022	7.24816	8.84276	7.83713	9.89599	9.52022	10.0109	10.1093	9.08067	10.1462	9.5938	9.44905	6.61269	8.53074	5.06747
Cap1	Cap1;chr4:122536470-122563124	48-hr	1604	35.4464	32.268	34.8581	32.898	30.4352	34.8627	28.3642	34.4216	31.5963	36.6121	41.5877	50.65	36.9786	39.9158	36.7298	41.795	36.7011	57.8421	20.0386
Zdhhc24	Zdhhc24;chr19:4878667-4885397	48-hr	1605	2.51159	3.80567	3.32661	4.33221	5.01185	4.04351	4.25429	4.29233	3.88078	5.07457	5.19832	6.55813	4.90634	4.43993	5.09412	5.62508	3.12569	4.55402	3.12369
Yipf6	Yipf6;chrX:96133119-96144359	48-hr	1606	12.8067	10.7595	11.1712	9.09328	11.2499	11.5664	12.836	11.5682	13.2479	12.9233	15.1511	15.1822	13.2431	14.0827	14.055	13.3714	10.6793	12.7128	9.83349
Xpr1	Xpr1;chr1:157122786-157264574	48-hr	1607	10.7394	12.9907	11.6436	10.5341	14.7201	13.8183	13.5484	15.1298	17.3344	14.7378	16.388	16.4975	18.8833	14.7017	14.5197	15.0347	11.9897	14.4812	9.10896
Stam	Stam;chr2:13995738-14069957	48-hr	1608	14.7429	14.9076	14.4985	12.7208	14.0126	13.8487	14.9673	12.3298	17.9341	15.3998	22.3991	20.4271	20.6813	19.0291	19.4648	14.8556	20.4514	17.8862	11.7765
Gfpt1	Gfpt1;chr6:86992839-87042201	48-hr	1609	10.982	12.8517	12.2013	9.58908	11.7413	11.0568	13.6565	9.84373	13.7785	14.9532	21.045	14.3891	16.0376	16.9851	15.8813	13.5104	15.8714	11.5213	10.3134
Cltb	Cltb;chr13:54694299-54712633	48-hr	1610	14.558	12.5662	14.212	10.2505	16.7004	15.8139	20.1042	16.291	18.7824	21.658	27.9303	20.8912	20.3135	21.3642	17.9366	27.2344	18.8335	20.3868	17.4097
Secisbp2l	Secisbp2l;chr2:125562721-125608606	48-hr	1611	14.5307	15.1515	15.4242	15.2722	12.9609	14.1037	13.3724	13.9024	18.5383	15.0862	19.5196	51.2074	29.499	18.7895	19.037	34.2385	32.966	22.9465	10.1874
Golga7	Golga7;chr8:24351797-24367552	48-hr	1612	27.4398	27.0604	26.043	23.6459	28.3786	22.6485	25.6269	23.3315	29.1159	27.7146	33.9076	33.8442	32.1105	28.6247	28.5489	31.9818	25.8991	30.5557	20.0012
Rac1	Rac1;chr5:144266348-144288861	48-hr	1613	90.8365	94.6217	94.3693	91.4932	84.7002	85.6083	83.8819	75.4752	93.3525	99.1788	103.128	92.5752	101.093	103.795	87.3602	85.8458	88.8491	95.1161	56.657
Sepx1	Sepx1;chr17:24873586-24879723	48-hr	1614	6.93287	6.51105	6.07094	5.59708	9.02432	11.7763	9.10646	8.85392	8.31682	12.4302	13.5936	11.227	11.0691	10.8293	8.9107	13.5708	11.8072	13.077	6.58146
Bdh1	Bdh1;chr16:31422382-31458987	48-hr	1615	6.78742	8.84468	10.5782	10.6532	11.6212	14.2095	20.5147	18.4012	15.0979	20.7078	33.5568	36.8438	19.1326	22.9879	27.5617	34.0413	22.8924	18.5088	2.86705
Pik3r2	Pik3r2;chr8:73292079-73300611	48-hr	1616	15.8114	13.9521	16.6922	13.9549	18.8771	18.9623	24.1451	18.9156	17.3092	20.2215	29.819	20.336	18.1595	20.6143	26.1938	20.6739	22.0772	15.3013	17.9732
Dbt	Dbt;chr3:116215996-116252899	48-hr	1617	7.45854	9.50469	9.10114	8.22739	9.94582	10.5936	10.5468	10.0507	10.9854	12.2417	14.2957	12.6152	11.7169	12.429	10.3579	14.5439	10.8596	9.2253	6.12358
1700021K19Rik	1700021K19Rik;chr16:32821787-32868452	48-hr	1618	8.50348	15.9085	9.12831	9.9957	11.257	12.8197	12.1345	12.6708	15.0767	16.3716	21.9351	17.8071	16.0615	18.2775	17.0481	18.34	17.9524	14.0781	11.3795
Dennd4a	Dennd4a;chr9:64658817-64767474	48-hr	1619	5.52101	6.2479	5.1776	4.18505	4.77296	5.48019	5.77183	4.70683	6.00267	6.73758	6.67437	6.69082	6.31098	6.84745	5.88246	6.5675	6.77569	7.70574	5.06872
Snx30	Snx30;chr4:59818521-59917612	48-hr	1620	2.55398	2.82574	1.87456	2.19699	3.02705	2.2087	3.14143	4.38257	4.86559	4.04606	8.96362	11.4943	6.82277	6.57345	7.26493	8.21221	7.84928	5.76078	3.91924
Pura	Pura;chr18:36440815-36447898	48-hr	1621	12.9978	12.2147	9.70465	10.0388	16.2265	14.0668	19.5503	13.6426	19.2725	18.1121	14.6372	13.5997	18.6503	14.7986	14.1597	16.9282	12.8285	20.0695	10.4889
Mtmr6	Mtmr6;chr14:60884041-60921208	48-hr	1622	13.3385	14.6183	13.8349	15.0229	11.704	13.2377	11.4653	12.4928	13.6268	14.8076	17.6483	16.1058	15.0531	15.1452	14.9134	16.0699	13.8864	16.5396	9.88317
Serinc5	Serinc5;chr13:93381092-93481901	48-hr	1623	36.956	66.788	32.7806	44.0955	57.8175	58.9705	64.2542	49.5414	75.3824	80.1803	98.6489	59.2964	82.0066	81.2602	77.8107	67.5919	69.3562	58.8631	45.2789
Ppfibp1	Ppfibp1;chr6:146837015-146980545	48-hr	1624	8.63973	13.7906	9.09551	8.35277	12.4241	18.584	14.2499	23.3453	17.7257	25.6119	29.2295	22.7166	18.4748	33.3545	24.3387	17.6614	14.2225	15.0082	24.2177
Apbb1	Apbb1;chr7:112706978-112730167	48-hr	1625	17.8506	18.6207	18.1385	17.9324	22.3823	16.5007	17.3692	17.1454	21.4115	19.1517	29.9424	29.2883	27.2161	20.2666	23.3857	27.4334	22.9657	20.4652	13.2571
Itpr2	Itpr2;chr6:146060001-146450434	48-hr	1626	3.87394	5.20945	4.89155	2.67847	4.96276	3.13382	6.57372	4.85327	6.92021	5.1756	14.6278	14.453	8.49532	10.6757	11.6735	9.72673	11.4993	6.00369	2.34926
Mfsd2a	Mfsd2a;chr4:122624093-122638431	48-hr	1627	13.9993	17.3067	12.5572	5.22642	53.6951	31.629	57.1861	22.4957	58.2093	32.48	48.0448	27.9733	50.2595	30.585	36.8355	46.6074	14.9768	32.3138	7.37202
Gm88	Gm88;chr17:46391113-46394265	48-hr	1628	1.13336	2.40071	2.11073	2.75134	2.58451	1.44539	2.17973	1.95035	2.84883	3.36149	7.19916	6.86005	2.27928	2.7524	7.69364	7.27278	8.58972	6.73837	0.874657
Lrrc8b	Lrrc8b;chr5:105844793-105915208	48-hr	1629	4.93738	5.1611	4.50981	3.28501	8.13446	4.35781	6.44954	5.23711	10.0339	7.15081	10.1	12.0804	12.0745	7.20255	9.53316	10.0491	9.6873	7.32126	6.53855
Gria2	Gria2;chr3:80488857-80606713	48-hr	1630	32.6694	32.783	30.4222	15.0003	36.2681	28.8713	38.0206	25.5985	42.1764	39.7359	48.5525	36.811	36.4354	39.1418	45.9607	43.6825	41.1733	32.8713	24.6555
Cadm3	Cadm3;chr1:175264384-175297826	48-hr	1631	3.94113	4.55609	2.74408	6.51482	8.45987	5.35163	6.3797	6.58173	8.93645	6.1269	12.404	6.9257	9.50898	6.99232	10.3293	7.14132	6.25445	16.1994	2.28155
Arpc1a	Arpc1a;chr5:145844737-145869625	48-hr	1632	37.9477	39.1849	38.0791	37.8278	40.4344	42.0653	33.4076	48.2873	46.319	45.8874	55.6003	71.8194	60.3922	52.0919	47.3955	57.078	55.4981	49.5159	36.5885
Gal3st1	Gal3st1;chr11:3883638-3899331	48-hr	1633	1.27033	3.36851	1.31169	2.03772	2.5032	3.82847	6.01504	7.23886	5.50346	6.98944	31.3636	21.5725	9.31478	15.4043	21.4506	18.5611	19.2318	5.93925	2.94745
Paf1	Paf1;chr7:29178014-29184402	48-hr	1634	12.0016	11.2799	13.3325	12.0004	13.4153	15.0701	16.367	15.6636	14.9377	17.0404	17.3013	20.37	16.6026	15.983	15.9758	20.3731	13.0827	15.254	11.5461
Brp44	Brp44;chr1:167391338-167411345	48-hr	1635	30.3176	36.657	33.628	40.9853	47.4027	44.9735	38.8559	44.8075	46.2288	47.4141	51.8217	50.0932	45.3395	49.8045	43.9771	54.4501	36.244	49.2546	26.5191
Zfp365	Zfp365;chr10:67348852-67375410	48-hr	1636	7.86575	8.6436	10.1963	3.53793	6.87664	6.56227	15.3909	5.70035	13.5574	12.578	31.8662	12.6615	16.8283	19.7353	22.653	10.732	19.8632	15.3158	7.3139
Aagab	Aagab;chr9:63450461-63489696	48-hr	1637	8.87078	10.8498	8.96169	10.673	10.4669	11.8108	12.1901	10.7434	10.8652	13.5754	14.0903	14.894	11.2244	12.7734	11.4136	17.4859	12.2931	14.4285	7.4766
Hadhb	Hadhb;chr5:30481861-30511123	48-hr	1638	7.42653	8.12197	7.57901	7.52731	6.05704	6.78328	7.60517	5.69837	7.4378	9.30328	8.72721	9.50251	8.13473	9.36312	8.48421	8.66063	7.85756	8.01708	4.09932
Eml1	Eml1;chr12:109648864-109777774	48-hr	1639	6.09075	5.12388	7.00687	4.03737	4.50674	6.15982	4.24532	5.9612	7.27467	6.4776	5.93338	33.5214	12.9793	10.124	7.39892	22.3208	15.1978	12.5144	3.85881
Snx18	Snx18;chr13:114382386-114408772	48-hr	1640	16.8934	11.1453	15.4572	11.4631	16.3743	12.2931	15.3542	16.6267	19.3847	16.0977	48.646	54.4092	30.7582	30.772	46.779	29.4322	38.1573	29.8741	7.82524
Ehd3	Ehd3;chr17:74154180-74181433	48-hr	1641	3.7093	6.47674	7.32375	4.73949	10.1787	9.10153	14.2407	14.5757	17.5212	17.0361	25.5237	21.1864	19.7739	21.6471	20.2715	19.1875	14.8263	12.7197	12.2312
Trim3	Trim3;chr7:112758983-112782013	48-hr	1642	5.05459	5.06342	5.36292	3.86794	4.49745	4.39781	3.90934	3.28843	4.74572	5.51058	7.08492	4.6778	4.94495	5.36895	5.69107	5.93619	5.98494	5.57416	3.72272
Gclc	Gclc;chr9:77602341-77642296	48-hr	1643	7.37856	7.73761	9.2863	6.72813	8.92004	7.93511	7.99303	9.57188	13.4491	13.0014	9.99547	19.4833	15.2528	20.6487	7.98991	11.8398	10.8914	8.22091	8.12643
P4ha1	P4ha1;chr10:58786043-58836052	48-hr	1644	5.71027	9.49302	5.83759	7.13206	9.50604	11.8074	8.68321	8.97786	11.332	13.0279	11.7972	12.6148	11.7422	13.0283	9.49246	14.3493	9.09375	21.7209	5.82
Gng12	Gng12;chr6:66846390-66971355	48-hr	1645	28.9443	44.9186	30.574	27.6315	37.7337	37.1616	40.9158	33.556	43.4268	46.359	58.2333	66.1984	60.5133	55.3396	47.9687	49.9705	58.4966	47.4806	36.8174
Slc6a6	Slc6a6;chr6:91634060-91709057	48-hr	1646	4.73558	6.34335	5.25087	3.1356	4.26664	5.47302	6.6395	5.15316	7.00255	6.58299	11.4814	7.73173	7.60062	9.3028	10.2376	5.5982	9.51211	4.88904	6.73471
Brsk1	Brsk1;chr7:4642529-4667599	48-hr	1647	6.93716	5.65361	5.29432	5.18799	5.35056	3.941	5.12384	4.51486	7.71135	5.5507	7.87888	7.35065	8.75279	6.29695	6.55404	6.84909	7.15454	6.96353	4.80332
Zfp516	Zfp516;chr18:83080270-83174706	48-hr	1648	5.19018	7.21124	5.1776	4.83405	5.15973	4.65509	4.98491	4.81488	5.49413	5.75391	7.07416	6.55084	6.33847	5.91791	6.92465	5.6647	6.1747	5.38799	3.61639
3110002H16Rik	3110002H16Rik;chr18:12327238-12348478	48-hr	1649	5.59467	5.31829	4.28009	4.27208	7.51714	4.84178	5.87502	6.45535	7.93272	7.29931	9.63594	8.24462	6.64377	7.54633	9.53646	9.3504	7.91634	6.44381	4.79604
Cdv3	Cdv3;chr9:103255431-103268110	48-hr	1650	23.1071	21.1302	27.1046	18.0516	17.5824	19.849	21.0811	21.5788	24.6159	24.3896	40.3004	45.0162	30.8825	37.7374	35.833	29.7718	31.9385	32.831	21.2936
Rcan1	Rcan1;chr16:92392197-92466391	48-hr	1651	9.85551	10.2576	10.082	8.80963	11.5063	10.0931	10.1516	11.8165	13.4184	12.6191	11.9618	15.412	13.6423	13.0034	9.23329	17.5023	9.53057	31.6468	8.57523
Rictor	Rictor;chr15:6658380-6750400	48-hr	1652	6.75657	7.67618	4.99393	5.88545	6.86765	6.3786	6.91164	7.71476	9.24953	8.12076	13.8033	14.4375	10.6504	11.7825	11.8696	11.2845	12.2951	8.83732	6.03978
Katnal1	Katnal1;chr5:149683159-149740223	48-hr	1653	4.77736	6.89754	5.14389	5.69308	5.81835	6.03307	7.72819	5.9382	7.22928	6.83355	11.1922	9.81453	8.53746	9.1231	9.12844	8.27039	9.27238	6.60363	5.16705
Derl1	Derl1;chr15:57701056-57723973	72-hr	1654	13.1373	12.924	12.7322	12.4469	11.78	13.2158	11.813	12.9429	15.2561	14.7569	14.5283	16.8096	15.7816	16.6222	13.1388	15.8291	14.7816	14.5824	10.0739
Sema3d	Sema3d;chr5:12383165-12588943	72-hr	1655	1.47323	2.82411	1.67781	1.77652	3.96153	3.00222	5.30797	4.50697	8.02297	5.35951	9.53844	4.85874	8.92707	6.43709	7.32159	5.11086	5.48828	2.45041	2.88136
Ncam1	Ncam1;chr9:49310250-49607174	72-hr	1656	24.068	28.0724	17.7383	23.2259	29.0829	23.0416	25.6524	23.2303	38.7935	29.1502	37.243	34.0658	38.3266	35.2516	34.8603	30.9349	27.5292	29.2073	16.6799
Wdfy1	Wdfy1;chr1:79698836-79758344	72-hr	1657	8.75237	12.0029	7.95246	11.6437	9.92048	8.47222	9.87207	10.3916	11.3362	10.8061	13.0559	20.9374	14.3417	12.8495	10.9176	18.1922	13.0275	14.5007	6.45461
Ankrd28	Ankrd28;chr14:32513200-32643601	72-hr	1658	12.7681	20.6321	12.7261	13.272	17.4779	16.7025	19.7799	16.2735	21.0372	21.2985	23.8726	26.0873	23.3303	22.2521	23.0596	23.945	22.5864	20.1221	18.7597
Sh3glb1	Sh3glb1;chr3:144351807-144383287	72-hr	1659	27.1711	22.0639	26.8058	19.6058	21.2424	19.9502	21.3578	17.3842	23.3566	25.2985	27.8932	32.7806	29.5611	29.1504	26.0614	24.9319	28.0265	25.4649	16.5919
Akap11	Akap11;chr14:78892052-78936667	72-hr	1660	15.0729	16.1461	13.8938	12.8795	16.4135	15.8542	14.1685	14.1361	17.1709	17.1541	17.6982	17.5664	17.1884	17.5198	16.767	18.3624	14.2486	18.8317	11.3097
Auh	Auh;chr13:52930478-53025046	72-hr	1661	9.06581	7.39626	8.27879	9.27946	10.202	13.2567	8.37299	9.58202	11.0495	11.6646	13.4521	12.0265	12.0847	12.011	12.1012	12.308	11.701	11.4574	9.7692
Cdc37l1	Cdc37l1;chr19:29064983-29092059	72-hr	1662	15.1833	28.4917	15.8224	17.9985	21.2982	21.5281	24.862	22.142	24.9814	27.7592	41.0722	27.7595	27.881	33.8726	31.1071	29.52	27.108	26.3664	17.8378
Cnksr3	Cnksr3;chr10:3134303-3227479	72-hr	1663	2.41158	2.01444	2.29014	1.37629	1.3367	1.64465	1.28711	2.35318	3.40878	1.66487	3.86915	15.8427	6.3577	4.26867	6.02683	8.34362	8.41649	5.79548	1.32637
Tmod2	Tmod2;chr9:75413428-75459132	72-hr	1664	10.2266	14.7914	12.7023	10.565	11.8449	15.2399	17.6865	13.0765	16.6544	20.2189	25.7148	23.4896	21.9987	24.031	17.9675	22.9439	20.1196	21.8279	16.0282
S100a16	S100a16;chr3:90345144-90347073	72-hr	1665	17.4285	39.2398	21.0348	19.3197	27.055	27.8547	55.7695	30.1819	67.9544	60.5473	114.518	97.8636	90.0833	83.6047	93.745	76.8729	119.548	60.5202	17.7735
Ap3m1	Ap3m1;chr14:21852963-21871664	72-hr	1666	10.8582	9.79003	11.4443	9.38868	10.7919	9.83762	10.4456	9.59054	11.2991	12.379	13.1462	12.9546	12.9161	11.9829	12.452	12.9874	12.6749	12.1088	8.29787
Ktn1	Ktn1;chr14:48283430-48356239	72-hr	1667	16.1568	17.9685	17.1229	18.436	15.1491	15.8051	15.2673	15.8409	16.6649	15.4511	21.2344	20.7634	18.4469	18.0226	19.0122	19.5177	19.9698	16.2192	10.5366
Stx7	Stx7;chr10:23869122-23908765	72-hr	1668	24.4968	24.0004	27.1934	22.6778	20.8565	23.6607	20.5825	22.4365	22.5642	25.0669	27.0676	30.6713	26.8885	28.4998	25.6222	25.651	27.6844	24.3796	18.7716
Dnm3	Dnm3;chr1:163917432-164408165	72-hr	1669	3.84059	6.27307	4.42454	3.26147	7.59637	7.69285	9.47109	10.4496	10.4116	10.6251	19.8276	18.8157	12.097	16.0425	19.7806	12.559	14.9451	11.5534	11.8985
Dusp15	Dusp15;chr2:152766730-152777318	72-hr	1670	1.21644	1.51169	1.10775	1.67052	2.53598	0.809892	1.57642	4.64829	4.92032	3.30303	11.7598	14.8558	7.77424	5.69898	8.41326	13.4222	6.54328	5.26896	3.37883
Cadm2	Cadm2;chr16:66655665-67621153	72-hr	1671	4.96641	6.39434	4.5721	6.78472	7.65031	6.04623	6.87728	6.55571	10.0458	7.25468	12.8404	11.6158	10.6857	8.78905	13.6739	9.17832	11.0889	6.99788	9.09496
Sap18	Sap18;chr14:58417025-58423817	72-hr	1672	4.20098	4.07977	4.33809	3.49863	4.23575	4.30515	4.56266	3.61274	5.27536	5.39872	5.16275	4.95537	6.05666	5.57439	4.86736	4.5871	4.52138	6.09656	3.18958
Sod2	Sod2;chr17:13200704-13210985	72-hr	1673	17.3253	17.9721	18.7098	16.9391	17.2947	17.9319	20.9122	15.8062	19.5654	22.9076	22.7734	22.2379	21.805	22.3454	20.12	24.5305	17.3829	17.2269	17.1526
8430410K20Rik	8430410K20Rik;chr9:4383536-4386869	72-hr	1674	15.1054	14.6141	15.539	16.5236	16.1123	14.6681	15.1751	16.714	18.1722	17.7738	17.7217	20.6005	19.7704	17.7933	17.168	20.6607	20.3291	20.8193	10.4571
Ppp1cb	Ppp1cb;chr5:32761342-32796085	72-hr	1675	37.2995	42.0187	40.1181	34.7896	45.8443	40.424	36.4453	33.9995	46.9772	47.9501	52.5939	51.0571	53.0945	54.6387	46.6049	47.4665	44.6324	61.0167	27.9674
2900064A13Rik	2900064A13Rik;chr2:112295181-112307593	72-hr	1676	29.9925	40.0975	26.3429	29.881	29.9584	32.7616	33.0085	28.0812	36.3391	41.0217	44.3066	40.4464	38.3808	42.6021	36.7357	47.0942	38.6889	46.1019	25.1405
Cyb5b	Cyb5b;chr8:109674560-109711370	72-hr	1677	24.5079	20.1758	25.4742	13.3387	22.248	23.4802	20.3893	19.5181	26.2574	31.7473	27.2386	30.6181	30.966	37.4145	20.865	28.5487	21.0693	37.1285	25.4313
Tmem189	Tmem189;chr2:167468724-167487044	72-hr	1678	7.85476	6.99956	9.6958	6.65601	7.58439	5.92527	8.34427	5.58154	7.9985	9.32343	17.1749	13.8822	10.3999	12.446	13.0171	13.4273	12.0718	12.0653	6.35245
Zfand5	Zfand5;chr19:21346767-21361330	72-hr	1679	9.18	9.44038	9.07903	9.05063	8.7828	7.93874	7.82756	7.71965	9.05816	8.62795	9.11742	9.32503	9.27825	9.6067	9.05293	8.89352	9.11042	7.98046	6.96044
4833424O15Rik	4833424O15Rik;chr3:117278378-117392424	72-hr	1680	2.7843	2.7624	2.92708	2.07892	3.78398	4.11444	7.31167	7.10703	5.81975	6.78168	10.0953	11.3134	7.2138	9.03134	8.65867	9.79243	5.35576	4.21019	6.9009
Slc27a4	Slc27a4;chr2:29658199-29673042	72-hr	1681	7.83442	9.96956	6.67793	8.45473	9.95526	7.26723	9.22	9.62385	11.9686	9.55241	14.4792	16.9995	14.7749	12.6736	12.454	14.1799	11.1748	9.43482	6.19044
4931406C07Rik	4931406C07Rik;chr9:15087780-15110892	72-hr	1682	3.76781	4.52004	2.51561	5.55779	4.63957	5.48819	4.45425	5.03734	5.45449	5.95978	5.74096	7.34752	5.95285	6.43442	5.37334	7.25704	5.13399	6.83203	3.75203
Shisa4	Shisa4;chr1:137268032-137271640	72-hr	1683	14.1897	35.7745	22.0995	35.0913	27.4034	39.9378	44.0304	45.6677	37.011	46.3836	84.5347	69.8234	46.9081	63.1161	56.8378	76.3006	43.702	73.3934	18.9548
Atp6v1e1	Atp6v1e1;chr6:120745261-120772703	72-hr	1684	38.7295	46.8001	41.605	42.3938	45.0398	51.2161	48.672	49.814	44.5581	52.4813	61.2721	62.8048	49.237	56.6404	53.77	66.97	53.5296	47.8638	38.5815
Ttc35	Ttc35;chr15:43308774-43359323	72-hr	1685	19.4151	21.2069	22.271	22.0791	21.4758	21.4661	24.0058	21.0735	24.7153	25.3091	28.3676	24.1922	28.4634	29.2373	22.4546	25.2535	18.9318	25.3606	14.4615
Plcb1	Plcb1;chr2:134611899-135300994	72-hr	1686	2.54772	3.10533	2.38327	1.44131	3.07586	3.28826	4.9283	2.79496	3.85542	5.97989	12.6327	4.68861	5.20738	8.76628	7.18856	6.81469	4.6967	3.98402	2.50396
Tbc1d14	Tbc1d14;chr5:36833252-36928875	72-hr	1687	5.10523	8.1597	4.42936	6.30886	5.89712	6.35965	6.20111	6.14997	7.35493	8.08527	13.4867	12.9575	11.877	10.6906	10.17	10.4244	11.1529	7.2111	6.46548
Atp6ap1	Atp6ap1;chrX:71542435-71550060	72-hr	1688	34.2555	39.6326	31.4134	32.3607	32.7409	34.0485	28.5722	31.357	42.3442	42.7107	45.4049	41.4571	46.1978	45.5417	38.5775	46.8585	34.489	40.7303	23.3583
Dram2	Dram2;chr3:106350744-106377763	72-hr	1689	8.73554	11.6533	10.2767	11.5082	10.3827	9.81732	9.60606	9.28989	10.6072	12.4264	12.5138	14.5786	12.6713	13.3967	12.3221	13.28	13.7526	11.7089	6.43903
Txn2	Txn2;chr15:77745480-77759424	72-hr	1690	23.2487	23.0147	24.9056	22.9544	25.2286	26.8493	25.7583	26.9424	24.6762	26.3997	30.2056	32.6681	26.7413	28.6203	26.5626	35.6013	26.0596	23.7845	25.3088
G6pc3	G6pc3;chr11:102051012-102055396	72-hr	1691	7.30098	6.72027	6.08248	8.5363	6.74245	6.95063	6.4183	6.93482	8.90043	9.62188	8.77554	9.21452	8.5756	10.8775	7.76775	10.4866	6.36887	8.92634	5.6766
S100b	S100b;chr10:75716580-75724064	72-hr	1692	2.41826	18.9792	3.3385	18.5892	7.86226	17.9772	13.0776	34.8354	17.5136	34.8443	63.7934	61.5558	31.1956	51.5038	45.2927	55.7125	51.4264	29.6229	31.4765
Ctnnal1	Ctnnal1;chr4:56823806-56878083	72-hr	1693	6.38671	7.19727	5.02581	6.12189	7.30285	8.64403	9.97038	9.50689	14.5468	16.3548	36.9246	14.4046	16.3937	26.4432	23.6285	18.5707	18.2414	20.2368	8.44204
Zfp579	Zfp579;chr7:4944453-4947703	72-hr	1694	3.53855	4.3197	4.65638	3.73462	2.92417	3.47619	5.16805	4.27318	4.90406	4.45219	7.90582	5.82473	5.13296	6.34147	7.04247	5.35734	5.183	7.48494	2.28256
Agpat5	Agpat5;chr8:18846278-18884413	72-hr	1695	14.1478	15.6578	15.5718	12.9548	20.0532	21.5666	17.2222	18.1234	25.2601	27.1022	21.2825	25.3576	31.3423	27.711	20.4892	22.8892	14.841	18.7593	13.6589
Nfkbib	Nfkbib;chr7:29543269-29551543	72-hr	1696	2.54583	3.5877	4.13495	3.01175	4.01327	4.16114	6.44838	4.65575	5.98346	7.39919	18.688	11.3523	9.694	10.406	14.5742	10.3111	10.9062	8.98089	3.14915
Gipc1	Gipc1;chr8:86176576-86188688	72-hr	1697	27.6719	19.0926	32.5264	23.4643	25.9276	17.3722	19.7147	25.2204	27.554	24.9639	48.5267	81.0657	48.9239	34.7835	49.7021	55.3062	43.9331	34.9156	12.8088
Slc35e2	Slc35e2;chr4:154975524-154997450	72-hr	1698	4.6402	6.81948	5.42991	6.60825	6.1227	5.11453	6.06251	5.56742	6.42534	6.50263	7.07074	7.7272	7.85907	7.23912	6.63368	7.04353	6.3779	6.73532	3.92071
Mapt	Mapt;chr11:104092749-104193407	72-hr	1699	5.38096	13.8611	9.40522	11.1874	12.6543	13.861	17.5494	16.6391	19.2918	22.1204	39.5276	25.1992	19.2574	29.0556	34.79	27.1814	31.1257	13.8765	20.5269
Suclg1	Suclg1;chr6:73198498-73226901	72-hr	1700	35.5366	34.6945	39.589	39.184	36.2924	40.0968	38.6055	37.4491	41.9984	47.1306	40.834	46.4787	44.9184	44.1409	38.4849	56.2907	31.6919	42.4984	29.5236
Pde4dip	Pde4dip;chr3:97493751-97692630	72-hr	1701	12.5783	13.8461	12.8797	13.2257	15.4058	11.4763	15.9643	13.6098	18.1384	14.7799	19.8676	19.2684	21.2142	17.2528	17.7061	18.9136	16.1143	14.521	10.4817
Pepd	Pepd;chr7:35697425-35829727	72-hr	1702	9.18278	8.68696	8.53372	7.33955	10.8557	12.5683	8.64693	9.82084	9.9041	12.879	17.1535	11.4618	15.1607	14.4373	11.4555	12.5855	10.8497	12.2936	8.84165
Vma21	Vma21;chrX:69062117-69070045	72-hr	1703	9.3539	7.63265	8.12272	6.54292	6.50247	7.28992	7.13992	6.47321	7.41677	8.4886	7.691	8.54673	8.78097	8.38913	7.78391	8.60118	5.33598	8.37692	7.59647
Slc35a2	Slc35a2;chrX:7461369-7471618	72-hr	1704	6.43221	9.65651	7.19477	6.85265	7.77286	6.94414	5.54634	9.83273	10.0137	10.2178	10.1915	13.4378	13.0451	7.95674	10.291	14.5551	6.77579	8.90497	4.58741
Klf9	Klf9;chr19:23215715-23241401	72-hr	1705	8.8516	5.2016	3.81364	4.00685	8.21405	7.56122	9.86326	10.5602	12.6998	11.7921	22.251	17.5664	14.4789	15.1008	15.9086	21.7359	12.5042	7.94673	4.8081
Rexo2	Rexo2;chr9:48276618-48288716	72-hr	1706	20.8115	15.2385	23.1119	16.7859	18.7456	21.6942	18.4169	24.2164	23.9366	22.6585	28.5097	30.3482	29.2798	29.0043	23.7159	28.2776	22.8685	26.0157	20.1433
Ankrd40	Ankrd40;chr11:94189314-94203161	72-hr	1707	19.9952	19.9938	22.889	19.6818	17.6704	18.7542	20.7723	16.9609	20.5838	23.191	25.2872	23.5998	22.6613	25.2871	23.6651	25.2961	20.6165	28.2939	16.9132
Pip4k2c	Pip4k2c;chr10:126634122-126648678	72-hr	1708	4.25524	6.58011	3.67735	6.20595	4.47703	6.19818	5.48291	4.48459	6.37732	6.74911	6.44357	7.18296	6.25324	7.12305	8.1918	6.42281	7.66295	7.50104	3.40182
Map4k5	Map4k5;chr12:70904743-70994150	72-hr	1709	11.8462	16.8257	12.0492	11.9399	12.686	12.05	11.1338	13.326	15.3593	16.91	21.5756	20.3416	19.7274	23.2458	17.6442	17.1531	17.0382	17.3885	10.8333
Bcas1	Bcas1;chr2:170172490-170253345	72-hr	1710	9.22692	40.2378	11.2192	12.8623	45.4872	38.6446	84.5741	66.4459	88.9205	98.4486	280.033	183.386	138.933	190.77	225.917	127.511	164.939	134.254	85.4082
Phldb1	Phldb1;chr9:44494390-44543281	72-hr	1711	13.3745	27.3178	16.9146	19.0008	22.858	24.9379	34.9441	27.2568	29.1017	33.1444	50.0871	38.274	33.9844	35.1	43.2224	46.2105	42.7229	33.6606	20.1381
Ptpre	Ptpre;chr7:142729506-142877977	72-hr	1712	2.17649	7.02984	3.45059	2.19338	7.82424	6.36163	10.44	4.61367	11.377	9.51418	18.8294	6.90055	12.0628	13.7402	15.8726	7.40069	12.5001	8.0775	6.7505
Spns2	Spns2;chr11:72265139-72303406	72-hr	1713	2.48989	3.5618	2.08594	2.78517	3.01168	2.34179	3.38621	3.2152	4.23066	3.33787	6.09284	6.48562	5.48613	5.19538	6.37228	4.155	6.60234	4.9188	2.6517
Agpat4	Agpat4;chr17:12312149-12412506	72-hr	1714	8.94237	13.4046	10.5077	9.38756	10.5882	9.74387	10.6258	10.8778	12.0565	11.4676	34.8594	25.5112	18.4092	20.6758	24.4869	24.8057	23.9466	21.5048	7.03957
Taldo1	Taldo1;chr7:148578058-148588875	72-hr	1715	45.6073	45.1591	62.7649	45.2484	45.9564	48.6924	48.8204	63.3268	51.1104	57.8818	66.1387	121.695	80.5142	73.6516	65.241	93.3267	75.3112	71.3793	42.2061
Ick	Ick;chr9:77956998-78019916	72-hr	1716	4.88555	8.0293	5.58807	5.35219	7.31757	6.58637	8.44002	5.7753	9.90505	10.6988	17.9618	10.1788	12.493	13.4788	13.4375	12.0024	13.1158	9.13366	6.36103
Tmem132b	Tmem132b;chr5:126012787-126272953	72-hr	1717	1.77043	2.66058	0.3	0.3	9.78637	5.3012	8.4993	3.49182	12.8215	6.30108	16.0302	4.45851	15.4395	8.30854	13.0857	4.95897	8.08232	16.5722	2.51021
Dolk	Dolk;chr2:30139748-30141874	72-hr	1718	7.9783	9.80023	8.31294	8.11332	7.67539	7.24098	8.0352	9.11025	9.43723	10.0836	9.53772	9.78799	10.5006	8.96191	9.85972	11.6667	8.24923	7.1526	5.24465
Acox1	Acox1;chr11:116033201-116060359	72-hr	1719	25.8383	45.408	24.1922	42.0597	36.6351	32.5355	35.5276	32.3362	42.2176	38.3619	46.3418	48.2385	49.6772	42.9404	44.5264	47.6918	38.4561	39.9187	19.1142
Rab4a	Rab4a;chr8:126329895-126359191	72-hr	1720	6.12476	7.98909	4.51752	7.11734	6.23918	7.40716	7.8435	9.24128	8.60228	10.7277	10.2772	13.3458	13.5216	11.2666	8.42106	12.1401	7.02071	9.52661	8.99691
Tmcc1	Tmcc1;chr6:115968635-116143392	72-hr	1721	5.24773	5.89562	4.6942	5.76134	4.99329	4.12848	5.80423	5.4275	6.5164	5.36596	7.52537	7.81562	7.83535	6.04023	7.69056	7.21114	7.23087	4.53571	3.59694
Vldlr	Vldlr;chr19:27291509-27328721	72-hr	1722	4.57455	3.10966	5.26234	2.89775	2.64534	2.26853	2.61994	3.48133	4.50328	3.14691	10.1768	10.0455	6.73226	6.90274	9.08553	6.7926	8.13778	5.88482	3.09011
Serf2	Serf2;chr2:121274963-121279162	72-hr	1723	10.7422	12.9029	12.6239	11.5699	11.8266	10.8848	11.4776	9.5731	11.4246	14.0623	12.9767	12.8354	13.1123	14.3242	12.5753	14.3177	15.4775	13.5165	7.81732
Tmeff2	Tmeff2;chr1:50984366-51244114	72-hr	1724	7.41818	11.4646	7.63149	9.11442	16.8056	11.7782	15.4456	21.9748	26.8193	20.5554	39.9637	59.1546	34.8191	36.0786	38.8308	45.6533	42.7902	27.614	20.8175
Nipa1	Nipa1;chr7:63233853-63274943	72-hr	1725	9.49048	8.65354	6.50656	9.67272	6.41684	7.43402	8.06928	5.74154	10.069	8.4097	9.3054	16.0455	13.2776	8.72099	9.50317	14.9988	11.1463	12.4621	5.90077
Hsd17b7	Hsd17b7;chr1:171879667-171899336	72-hr	1726	9.75861	6.20353	8.23806	5.92364	4.7891	4.55975	5.293	7.03125	7.3958	8.8918	10.0214	24.5265	9.25536	10.5521	6.91133	27.4151	11.7419	11.2364	7.54885
Higd1a	Higd1a;chr9:121757677-121767118	72-hr	1727	4.54606	4.83805	5.25743	4.76509	7.00086	7.20142	6.89231	5.3021	7.75283	9.72081	10.4564	9.44267	10.3151	10.9366	8.4695	10.0839	6.30021	13.885	6.24593
Atp6v0b	Atp6v0b;chr4:117556934-117559934	72-hr	1728	63.9182	66.9367	58.3448	59.8159	59.5447	59.1752	57.2965	56.8215	67.2856	75.5385	78.3272	78.0353	81.6226	82.0291	67.826	87.2515	78.3551	74.7385	51.7382
Dusp3	Dusp3;chr11:101832457-101846105	72-hr	1729	6.07668	5.71011	6.17998	5.09738	5.75397	5.61197	5.70559	4.79164	7.70574	8.05738	7.92032	9.82073	10.2045	9.34963	7.23584	8.90514	6.97192	10.1494	4.4519
Ippk	Ippk;chr13:49516679-49558359	72-hr	1730	4.29233	5.89581	5.82856	5.35202	5.58163	5.61615	5.02438	5.05204	5.38689	6.28074	8.61431	7.15615	7.98283	5.93432	8.09391	7.22589	7.30521	5.10364	4.31753
Ppp1r16b	Ppp1r16b;chr2:158492468-158592070	72-hr	1731	9.95045	11.4253	13.1309	5.34609	11.6808	14.5313	17.3206	13.604	20.6202	21.0123	58.7791	46.6361	36.4568	41.7917	42.7499	35.979	44.0301	28.2692	11.5163
Scp2	Scp2;chr4:107716434-107791152	72-hr	1732	11.331	17.5534	11.576	16.4251	17.9809	15.4223	17.6043	15.1523	19.7656	16.2018	24.6707	22.8516	23.1506	22.3967	22.7923	20.9076	16.8095	26.2501	7.93964
Fam73a	Fam73a;chr3:151936423-152003371	72-hr	1733	6.55817	6.90813	6.14329	7.64175	7.71768	5.53331	7.81007	6.5336	9.30156	7.15187	11.2577	12.5647	11.9954	9.52975	11.2193	10.3117	7.94048	7.87908	4.75741
Spata2	Spata2;chr2:167306635-167318374	72-hr	1734	5.02407	5.62435	5.03852	4.5483	3.96698	3.88138	4.27759	4.0535	5.17617	4.7584	6.01994	6.72616	5.65105	6.18479	6.62351	5.89303	7.78279	6.93571	2.99566
Dynll2	Dynll2;chr11:87793026-87811800	72-hr	1735	15.746	15.8041	14.2111	15.8469	20.1858	19.9074	17.1917	24.4938	24.0474	22.7203	48.5444	60.9788	42.0924	33.0751	44.1445	48.5996	32.1016	34.1627	18.2673
Gde1	Gde1;chr7:125832071-125849252	72-hr	1736	29.7708	31.2838	31.0004	36.044	41.1622	37.8687	34.0213	36.5771	44.7566	43.571	46.7262	56.2475	46.2768	44.0273	43.6238	71.6343	42.783	56.9835	22.1059
Loh12cr1	Loh12cr1;chr6:134589529-134661202	72-hr	1737	4.00165	3.90725	3.41081	4.38407	5.76661	5.22634	5.55224	5.30331	6.38077	6.25995	6.13844	4.85788	6.17748	5.73863	6.43381	7.06326	5.64988	5.38249	5.48953
Klhl2	Klhl2;chr8:67218658-67373716	72-hr	1738	9.26262	7.72024	8.46998	5.26913	6.40821	6.17693	7.24779	7.73228	9.45784	8.12334	14.3266	24.038	15.1475	12.0004	15.3441	17.6779	15.68	10.2969	6.06206
Grik3	Grik3;chr4:125168074-125391417	72-hr	1739	7.57842	6.03217	7.95084	4.81976	7.75334	7.46795	9.25035	8.45268	8.55842	7.5425	14.1265	9.19041	9.85508	10.1398	13.6126	8.79976	11.5842	7.37114	10.791
Trio	Trio;chr15:27660403-27955603	72-hr	1740	14.2524	14.8141	10.9408	9.45754	14.5989	13.8702	15.3727	12.0719	17.5674	15.0584	19.9516	16.4384	16.7593	21.5606	20.5469	15.6536	18.9977	12.6065	12.1674
Fgd3	Fgd3;chr13:49358478-49404577	72-hr	1741	1.20101	2.26686	1.01079	1.71301	2.91503	2.18778	4.1551	3.78345	3.77033	3.36995	6.64721	4.84016	4.54613	5.28743	5.10516	5.18578	5.12504	4.80568	3.46174
Mgrn1	Mgrn1;chr16:4886099-4938296	72-hr	1742	14.5756	15.5458	12.4429	16.1357	13.3619	12.7371	13.9251	13.0064	15.7305	15.4761	16.4289	14.309	18.9557	16.462	16.3098	15.2496	15.2815	14.7393	6.7094
Slc48a1	Slc48a1;chr15:97614795-97623123	72-hr	1743	7.76309	10.0745	9.73808	12.5285	8.98489	10.7656	8.04089	8.50905	11.6903	12.6018	11.9484	13.9567	12.3945	13.8631	12.0333	16.2762	9.96363	12.4218	4.74488
Rab3a	Rab3a;chr8:73278577-73282585	72-hr	1744	7.93389	5.74078	3.9553	4.41804	10.372	9.01794	7.17927	9.96923	12.5723	13.4372	22.4999	15.5824	17.2416	16.2617	16.0988	20.0743	15.284	13.8308	11.8109
Rusc2	Rusc2;chr4:43394853-43439958	72-hr	1745	5.48898	4.18522	5.04352	4.50246	4.53705	4.17237	6.15838	4.69177	5.64662	5.30903	9.00492	5.58661	6.22967	6.49801	7.99701	7.05302	4.69403	4.87735	5.09406
Arhgap5	Arhgap5;chr12:53617063-53668838	72-hr	1746	18.2369	33.9133	21.3377	29.9018	36.8804	30.6652	36.6814	30.0537	50.4559	50.9261	89.2192	52.8437	60.9035	73.6037	75.2188	55.1444	59.537	95.0822	19.1561
Acsl3	Acsl3;chr1:78654399-78704318	72-hr	1747	22.86	26.372	22.7638	26.0084	22.0162	24.8211	25.5478	27.5884	33.6907	42.155	65.6183	52.77	49.9468	57.6124	52.2068	51.6868	50.2166	34.5473	21.3716
Elovl5	Elovl5;chr9:77765171-77832326	72-hr	1748	40.6522	38.7785	42.5478	30.5999	37.0961	41.0195	37.7862	34.0732	46.0139	45.5969	44.6365	43.8857	50.7175	49.1845	50.2725	45.9284	40.049	41.2131	25.5177
Nrd1	Nrd1;chr4:108673409-108734376	72-hr	1749	18.9783	15.4628	21.2147	14.3356	16.575	15.5445	18.761	17.4903	18.8951	17.6621	24.2904	27.411	21.347	27.5825	19.9058	27.3095	20.4786	18.8075	15.7427
Tmem117	Tmem117;chr15:94459615-94926528	72-hr	1750	3.06741	3.86862	2.89798	3.32479	6.47035	3.51166	9.79209	5.14485	8.50977	5.80249	14.0955	11.0301	10.0005	8.82362	10.5638	13.5752	5.6594	5.73448	2.8961
Kif1a	Kif1a;chr1:94912032-94998442	72-hr	1751	18.4474	18.5008	15.7904	17.0727	15.981	12.0059	14.3288	17.4416	20.4847	15.6449	21.2547	25.8224	23.4555	20.6301	21.2361	25.4493	17.425	19.4665	12.4966
Rabggta	Rabggta;chr14:56334713-56341013	72-hr	1752	3.29201	3.84071	3.14114	3.68308	4.11314	3.92488	4.01023	5.36342	5.83653	5.18005	4.67136	6.91407	6.84965	5.26124	5.16567	7.39201	4.81439	5.03781	2.92961
Extl2	Extl2;chr3:115710366-115731934	72-hr	1753	7.3047	9.56397	8.60814	10.3552	9.37878	10.6095	12.1381	12.4231	11.3855	12.2423	13.7135	13.3942	13.1034	11.4152	14.3694	16.5624	11.1132	13.5714	9.3972
Gramd3	Gramd3;chr18:56591785-56663446	72-hr	1754	3.64038	7.5745	3.69001	11.1882	7.96076	8.3634	5.54053	9.99184	12.5452	11.4526	17.2057	35.0931	20.6059	18.0515	16.5268	28.3624	15.299	15.4232	4.34739
Tapt1	Tapt1;chr5:44566400-44617845	72-hr	1755	13.9022	16.1791	15.5737	15.5342	16.7725	16.9925	14.0757	15.8627	18.3777	20.9437	16.4804	26.1836	24.3696	21.288	21.6487	22.5064	22.8904	18.7601	10.3184
Tex2	Tex2;chr11:106363452-106474244	72-hr	1756	5.14304	5.47972	4.59165	5.43549	4.87821	5.74086	5.42922	5.29925	6.99406	6.79864	5.54211	8.28274	7.972	7.49549	5.33522	9.51247	5.56843	6.74957	3.35332
Hip1r	Hip1r;chr5:124423636-124453224	72-hr	1757	2.75886	6.71361	3.27768	3.90344	7.28443	7.14386	14.0013	6.80001	9.97559	13.9397	26.257	20.0607	18.4734	18.9585	18.9488	20.7862	15.0891	12.8789	7.42299
Mpzl1	Mpzl1;chr1:167522311-167564672	72-hr	1758	10.1481	7.64832	10.8388	11.0824	10.046	7.97733	11.5221	18.808	16.2609	13.928	28.0178	56.271	28.6017	31.3396	30.1938	35.6462	31.0753	29.1035	12.9869
Chd3	Chd3;chr11:69157852-69182893	72-hr	1759	2.81443	3.02398	0.990654	1.74093	8.66808	6.56277	9.14022	9.58792	13.3439	13.0956	14.8265	18.7692	15.8836	16.1036	15.0449	19.0824	16.201	11.1169	10.0595
Slc25a4	Slc25a4;chr8:47292697-47296363	72-hr	1760	292.189	227.556	314.829	285.768	276.356	274.485	258.748	321.43	298.439	334.322	302.805	402.203	356.375	355.219	309.386	452.391	254.25	296.323	233.003
Atp6v0a2	Atp6v0a2;chr5:125079647-125202517	72-hr	1761	10.7959	14.0979	14.4725	12.5587	11.6431	10.9086	11.4494	11.9101	14.6891	12.7019	17.0088	17.9594	17.8875	15.2841	16.3147	19.2563	15.0815	18.9217	6.58198
Ppp2r2a	Ppp2r2a;chr14:67632892-67691308	72-hr	1762	5.60971	4.19674	4.59178	3.75165	2.94566	3.3329	4.1684	3.85156	3.94425	4.77735	6.05116	4.68026	4.76331	5.66726	6.36434	4.65211	6.34393	4.88065	5.62599
Gpr37l1	Gpr37l1;chr1:137056826-137064258	72-hr	1763	2.24645	24.3032	11.2901	8.81012	9.24326	22.9446	52.7688	30.0851	29.385	82.6983	139.123	76.8546	49.8898	116.34	117.149	78.3524	91.2252	36.722	52.3462
Ell2	Ell2;chr13:75844931-75909806	72-hr	1764	2.51087	3.60463	3.29199	2.01762	3.06101	3.62281	3.19025	3.15971	4.19395	3.58508	4.78473	6.91803	5.66159	5.35961	5.13436	5.39529	7.5817	4.24662	2.12098
Lats2	Lats2;chr14:58308498-58364960	72-hr	1765	5.14052	5.5877	4.96994	4.89194	6.0709	7.02023	4.54155	5.32885	7.34807	9.15045	7.16043	11.8907	12.4754	11.2463	6.11887	9.50218	5.51187	15.4517	5.46764
Eif2c3	Eif2c3;chr4:126017921-126106786	72-hr	1766	3.035	3.84477	3.28032	3.509	2.75328	3.49143	4.55881	3.27293	3.69916	4.39027	8.72567	5.65081	5.14861	6.6856	7.87486	5.17882	6.19581	6.36985	3.05354
5430435G22Rik	5430435G22Rik;chr1:133585271-133610041	72-hr	1767	0.3	0.6998	0.3	0.3	0.881075	1.11899	1.07567	2.51443	2.66818	2.77821	5.53875	10.683	5.52396	5.53726	3.59075	9.38895	4.22031	4.11718	1.29322
Pim3	Pim3;chr15:88692623-88696156	72-hr	1768	11.1012	13.488	8.78606	6.855	11.0763	12.6227	18.9118	14.3345	25.4428	31.5888	85.236	36.8782	42.268	49.2385	61.0812	46.422	42.8693	28.9716	16.1761
Rap2a	Rap2a;chr14:120877682-120906414	72-hr	1769	19.8919	18.3106	14.8715	13.8608	21.8379	14.7036	15.7171	17.5464	28.8404	19.2688	28.1715	28.2016	37.6773	25.994	22.6876	29.8865	28.6541	18.1628	13.1973
Degs1	Degs1;chr1:184205900-184212890	72-hr	1770	19.9143	25.2926	20.6924	14.2814	24.6632	24.911	23.2011	14.2618	32.0036	31.4604	39.4055	25.731	46.0217	37.1171	37.3412	22.6044	29.1129	35.2853	15.955
1110008P14Rik	1110008P14Rik;chr2:32234620-32237435	72-hr	1771	8.46677	11.0519	10.7345	10.9782	6.86944	10.9179	9.46159	7.94647	7.41001	11.5321	12.652	14.4512	11.2299	13.8532	12.1095	14.0389	11.9806	13.724	7.66603
Pcdh7	Pcdh7;chr5:58109259-58523479	72-hr	1772	14.0444	13.4715	11.5485	10.8719	10.3979	6.8025	11.7956	10.626	16.3691	9.61166	26.2687	14.4516	17.538	14.9135	24.3888	17.3928	17.238	14.8571	7.55249
Ust	Ust;chr10:7924550-8238623	72-hr	1773	3.85521	5.52093	4.81378	3.88153	8.27286	5.48393	10.0144	5.73642	14.5016	12.7104	37.5545	13.6465	19.3715	25.2559	27.4338	15.3285	17.5685	14.4291	6.44826
Utp14b	Utp14b;chr1:78654399-78664176	72-hr	1774	7.21316	7.17174	7.89102	9.3483	7.72653	8.69412	8.28585	14.1777	10.6484	12.2323	15.9816	21.4413	14.1826	17.6828	13.6848	21.7839	16.1214	12.9709	6.87736
Sypl	Sypl;chr12:33638809-33664367	72-hr	1775	5.64103	5.2607	5.40699	5.61945	4.27676	4.8979	4.18285	4.39704	4.78902	5.03622	4.75205	5.60529	6.66986	4.98997	4.64563	6.23866	5.46202	5.17012	3.22136
Gpr155	Gpr155;chr2:73179563-73224455	72-hr	1776	2.11364	2.83835	1.84291	1.8192	3.52374	2.88271	3.30584	3.06911	3.96209	3.78275	5.47437	4.88132	5.1936	4.82228	5.63895	4.56489	4.1877	4.1438	2.97616
Aldh9a1	Aldh9a1;chr1:169280121-169298661	72-hr	1777	4.13903	6.06364	5.24582	5.91873	5.5786	5.49557	5.98976	5.1935	7.42321	7.20394	9.59052	8.61194	8.95081	9.76423	9.08963	8.88034	7.72411	9.35853	4.38474
Stx2	Stx2;chr5:129490435-129514439	72-hr	1778	5.65394	5.98477	6.21836	5.92169	6.07232	6.57322	4.58287	5.09841	6.94094	7.10712	8.64084	11.6778	10.0254	8.95262	9.77208	9.72923	10.8848	10.8032	4.12474
Slc15a4	Slc15a4;chr5:128076035-128097762	72-hr	1779	7.27229	6.00262	6.71323	5.16885	5.49073	6.82429	5.91185	5.06731	7.07336	6.70208	8.29237	8.17227	9.33535	8.28353	9.33952	6.92042	9.5443	8.53343	4.2733
Scd2	Scd2;chr19:44368165-44381352	72-hr	1780	256.38	399.482	291.54	324.292	338.165	282.245	290.847	239.746	437.788	355.062	361.364	455.589	538.858	433.235	374.068	458.982	307.854	344.701	113.37
Tmcc3	Tmcc3;chr10:93977601-94053699	72-hr	1781	8.72161	9.66544	10.0188	8.64732	7.37208	8.37576	8.19085	7.55788	9.79132	8.38461	11.41	14.6632	12.8089	11.8414	13.4869	11.5372	13.4421	10.0912	7.92454
Cdyl	Cdyl;chr13:35751730-35965933	72-hr	1782	3.84671	3.18743	4.03116	3.52565	3.78901	2.51502	3.10398	2.92315	3.60776	4.58071	7.68599	5.08783	5.17292	7.16387	6.79247	4.40461	6.32445	4.42338	2.70283
Slc12a4	Slc12a4;chr8:108467489-108490015	72-hr	1783	10.6711	10.1482	11.6912	7.79851	11.483	12.112	10.4817	9.74897	10.7845	11.504	12.1725	14.6296	15.4558	14.8492	12.5579	12.2722	10.2672	13.2097	6.98256
Mtmr10	Mtmr10;chr7:71432555-71485692	72-hr	1784	7.18655	15.7038	9.06438	18.4288	13.9579	16.4166	18.8122	19.5951	16.3168	21.3036	33.6047	23.5092	20.2633	26.7199	27.0664	32.5728	24.3178	25.6649	6.98165
Tubb4b	Tubb4b;chr2:25077677-25080222	72-hr	1785	69.5525	23.9319	68.464	30.7348	54.477	61.0731	56.7197	100.56	81.6857	102.606	118.482	132.593	108.055	125.476	98.4991	158.159	71.89	108.186	99.798
Ilk	Ilk;chr7:112885103-112891439	72-hr	1786	19.9533	19.8279	23.9974	15.7757	18.0404	20.3283	19.7799	18.5268	19.6349	20.8055	27.3415	25.4267	27.4192	28.1033	25.4328	24.0092	25.9549	29.1747	13.9046
Cln8	Cln8;chr8:14888535-14901719	72-hr	1787	3.14573	3.11314	3.80882	3.293	3.52085	3.25042	3.64994	3.23277	3.67684	3.43675	4.96471	5.70855	5.87669	3.7766	4.96688	5.42834	3.9934	4.51021	3.37899
Letm1	Letm1;chr5:34084000-34125353	72-hr	1788	6.58697	7.46106	7.87713	5.89428	7.50795	8.10653	7.664	8.07086	7.48355	8.64293	7.82328	9.28448	8.2654	10.0438	8.89968	10.2719	6.50804	6.39269	5.66849
Strn	Strn;chr17:79053303-79135900	72-hr	1789	5.57852	5.33	6.74951	4.49241	5.19121	4.45369	5.05682	5.48024	7.48716	6.12652	18.1527	24.2186	13.3065	14.0821	17.5845	18.1928	17.5467	11.2353	3.91462
Rapgef1	Rapgef1;chr2:29475239-29595883	72-hr	1790	11.525	11.3192	12.4262	9.49453	11.9792	12.0633	15.3713	14.5191	14.3748	16.5637	26.2392	20.7397	19.8891	24.4448	23.5261	20.4105	22.134	17.1906	14.2318
Qdpr	Qdpr;chr5:45825270-45841468	72-hr	1791	16.9781	17.8757	20.7476	19.3635	16.9694	18.9089	16.4667	15.6349	21.7809	21.4784	22.0472	19.531	26.9263	23.3479	20.3314	25.5854	23.0865	21.7573	15.7849
Vamp2	Vamp2;chr11:68902029-68905883	72-hr	1792	6.5789	4.57963	3.43513	5.46929	5.20575	4.98167	5.51698	3.76782	5.76187	6.11006	7.17666	5.22128	5.91035	7.43284	7.80452	6.5055	5.66408	4.44724	5.89622
Spg20	Spg20;chr3:54916029-54941254	72-hr	1793	6.02802	6.86734	5.98371	7.26719	7.06302	7.06421	6.13652	8.51338	7.96687	8.56528	9.18687	9.39617	9.47094	10.7775	9.27193	10.5054	8.98192	6.82849	6.85346
Glrb	Glrb;chr3:80647525-80717546	72-hr	1794	10.5698	13.9422	13.8339	8.56427	12.0707	11.2412	16.1764	10.5769	14.5576	17.9769	28.268	26.1963	20.9324	26.163	29.8247	22.3287	27.8898	19.9418	11.16
Znrf1	Znrf1;chr8:114060539-114149930	72-hr	1795	6.19615	5.81221	6.19833	4.75119	5.18469	5.59655	6.03181	5.30791	6.67313	6.33126	12.9823	7.41372	7.96491	10.1117	11.4448	8.62235	9.82013	8.13476	4.50496
Htt	Htt;chr5:35104388-35255170	72-hr	1796	5.57733	4.75628	5.11589	4.78039	4.35728	4.0003	4.03954	4.22583	4.36851	4.43622	4.56559	4.69959	4.44694	5.73251	4.99195	5.46573	4.97268	4.66628	4.71762
Btbd17	Btbd17;chr11:114651982-114657206	72-hr	1797	8.99048	11.3155	6.92748	10.0529	24.4707	20.5183	18.6473	26.1267	30.085	28.4025	37.2223	28.4319	38.3418	34.4464	34.0754	34.9728	25.0729	19.9654	18.4973
Pxn	Pxn;chr5:115956710-116005995	72-hr	1798	3.74628	6.87501	5.09768	5.8506	4.21996	5.07077	4.11727	5.07908	5.15787	5.46531	5.90608	6.71647	5.49438	6.89777	7.13995	7.02883	6.53054	9.51718	3.99579
Gpr180	Gpr180;chr14:118536348-118563454	72-hr	1799	7.15897	4.29912	5.87139	4.18565	5.99253	4.8181	4.88209	5.2431	5.90216	6.13164	6.18959	8.59209	8.52956	7.83593	6.23774	8.06554	6.47276	7.1767	5.20833
4933431E20Rik	4933431E20Rik;chr3:107691767-107699131	72-hr	1800	4.36132	5.58608	4.52644	5.32889	4.30794	3.20593	4.83244	4.05046	5.18666	4.01137	6.63234	5.86554	6.47663	6.07307	6.4839	5.78062	6.82224	4.29857	3.70624
Yipf1	Yipf1;chr4:106986967-107032428	72-hr	1801	8.2281	15.4089	11.1862	16.8904	12.9646	15.4108	11.9557	15.0449	15.7706	14.4052	20.5066	21.0799	22.1714	22.1013	18.9342	18.9153	15.5654	17.0468	7.52557
Fam73b	Fam73b;chr2:30219752-30241039	72-hr	1802	5.64058	6.80902	5.14173	6.57718	5.56891	6.4408	5.92723	5.88998	6.50014	7.78325	7.05416	7.99029	7.50181	7.91914	6.33123	11.8528	6.53042	8.85565	3.95202
Rap1gds1	Rap1gds1;chr3:138588869-138738163	72-hr	1803	17.5448	17.8976	15.6066	13.1177	14.8801	14.9806	13.8104	12.2831	17.2901	17.7301	27.3431	23.8337	25.5498	28.2989	23.6393	21.2856	25.0396	22.0053	12.5924
Vat1	Vat1;chr11:101320061-101327513	72-hr	1804	14.7253	14.4787	15.5993	12.0087	13.7222	11.2457	16.9893	13.7801	18.5182	16.699	28.5739	34.8985	31.3772	21.4179	30.4664	30.2348	23.1486	27.3058	12.4213
Phka1	Phka1;chrX:99709313-99839585	72-hr	1805	5.93102	5.52407	6.50607	7.27666	4.5825	5.32411	4.06503	5.32754	5.68234	6.24978	4.70338	6.49475	6.25189	7.07266	6.05935	7.21669	3.20634	3.36059	3.73107
Hccs	Hccs;chrX:165749462-165758275	72-hr	1806	9.23847	7.89223	12.9683	9.13719	12.8117	11.7063	13.8382	13.5988	15.0295	15.2489	16.8834	19.991	18.8099	20.0027	16.9866	21.4689	11.6339	15.1795	9.70371
Slc25a23	Slc25a23;chr17:57183133-57199286	72-hr	1807	10.2572	12.2221	8.75789	8.18311	11.9239	10.2761	12.2795	10.5358	12.9184	13.6499	20.1475	12.0632	19.0706	16.6476	17.2525	14.663	13.8691	15.11	8.12364
Nbas	Nbas;chr12:13275932-13590617	72-hr	1808	5.34179	7.13731	5.61734	5.41881	5.34084	5.78869	5.66085	6.1418	6.03245	6.50892	7.41722	7.87588	7.70278	6.98742	8.30291	9.04395	8.62951	6.01108	4.00136
Tsc22d4	Tsc22d4;chr5:138187196-138209681	72-hr	1809	18.1712	37.4002	15.8759	34.7861	31.184	34.819	31.0096	36.2771	39.3194	44.4771	51.1752	45.2353	49.5676	53.7712	49.1793	54.9047	44.5025	46.4982	21.4749
Slc22a23	Slc22a23;chr13:34271026-34437051	72-hr	1810	6.29998	8.83645	7.37672	6.94738	8.55735	9.09535	8.30767	10.1026	10.9351	10.8988	20.9472	19.396	15.0673	19.6432	20.0926	16.8657	15.5695	13.8912	5.32497
Rnd2	Rnd2;chr11:101329651-101332620	72-hr	1811	19.7536	50.3944	14.8875	43.7412	36.8702	37.4848	56.6305	34.3986	54.0953	58.1261	141.844	88.553	100.824	99.747	114.086	80.4298	100.231	80.7388	22.4141
Mapre3	Mapre3;chr5:31117128-31168479	72-hr	1812	4.29294	4.95463	2.73283	4.80016	4.93178	5.32131	3.73206	4.34481	5.18934	5.77849	5.65682	5.41804	6.79476	5.44439	6.12278	7.05935	4.72092	7.12373	2.90615
Bace1	Bace1;chr9:45646611-45670567	72-hr	1813	7.03312	7.58576	7.03167	5.74147	6.07914	6.45629	8.52507	8.31747	8.4566	8.88492	10.3624	21.7063	15.0424	11.72	13.8018	16.4628	14.6043	11.6897	4.70577
Ninj2	Ninj2;chr6:120043397-120150356	72-hr	1814	0.3	0.3	0.3	0.3	2.24015	1.5087	1.62938	1.48513	3.78219	4.98562	6.87103	2.13395	5.13159	9.18181	1.87761	4.35528	2.00288	2.89239	1.36792
Dip2a	Dip2a;chr10:75725793-75808036	72-hr	1815	7.29781	8.49048	7.56311	9.25957	6.50284	6.41422	7.38086	6.60445	8.15734	6.96768	7.9142	13.1378	8.88929	9.44257	8.6062	14.9701	10.1991	7.99611	4.64891
Rtn4	Rtn4;chr11:29592897-29644414	72-hr	1816	33.7123	38.0024	29.3482	41.6593	28.5451	27.7488	25.6883	25.1678	31.7662	30.677	42.5794	41.2368	37.4739	41.082	44.3175	46.743	44.1174	47.0121	17.2572
Dpysl2	Dpysl2;chr14:67421700-67487437	72-hr	1817	61.5655	37.8743	54.229	36.3711	30.2007	27.6159	33.6234	28.5108	39.3103	31.7426	48.0112	48.5027	49.1942	48.0871	57.1836	40.0703	44.0239	38.1893	31.0605
Taf13	Taf13;chr3:108374616-108384986	72-hr	1818	9.58728	11.5615	9.8844	10.5848	20.2784	21.1057	13.9902	17.2305	25.1133	25.3834	16.3855	26.8113	30.7203	26.0343	19.2281	32.7955	17.4565	26.2514	7.71877
Tnr	Tnr;chr1:161453899-161855053	72-hr	1819	5.95922	19.3223	3.65886	8.7999	25.3204	23.3647	28.0945	27.6662	44.4372	47.0676	68.0473	60.4385	60.2972	79.0542	68.1905	48.84	55.302	47.3227	33.734
Smpd1	Smpd1;chr7:112702873-112706903	72-hr	1820	14.6789	20.1693	12.9913	20.9408	18.9957	18.1097	19.1653	18.0484	20.6259	20.5175	19.9083	27.1407	25.1157	26.1316	21.896	29.7385	16.3619	24.2566	9.05963
Pcsk1n	Pcsk1n;chrX:7496947-7501536	72-hr	1821	5.47154	7.90023	5.73749	10.9573	8.48265	6.18642	8.81706	7.49694	11.9768	9.11372	8.82291	8.27219	12.7654	9.96062	9.73468	12.0871	6.00262	15.7304	8.50835
4732418C07Rik	4732418C07Rik;chr4:115410677-115449932	72-hr	1822	5.26753	7.37638	6.34085	6.65079	6.35074	6.85682	6.29602	6.72725	7.54578	8.0933	17.5685	14.5009	12.391	13.457	17.7633	12.2337	13.7494	15.568	4.78695
Dirc2	Dirc2;chr16:35694988-35769442	72-hr	1823	4.51574	8.06814	4.89195	7.82058	6.14523	5.37553	7.59996	7.36833	7.12871	7.39939	10.6301	8.85662	9.1553	9.29276	9.4865	11.917	5.81137	7.4073	3.66964
Tbcel	Tbcel;chr9:42220399-42280309	72-hr	1824	5.71136	6.98147	5.78494	7.7849	9.64126	10.4155	8.37394	11.2367	11.6139	11.4741	7.8033	14.3483	14.209	13.4935	8.55275	16.7501	8.47046	13.1249	5.03549
Tppp	Tppp;chr13:74146866-74173201	72-hr	1825	2.6274	2.757	2.45211	2.54057	4.2943	3.10567	3.6234	3.68224	6.08889	3.15805	3.8435	36.1501	15.7326	3.56608	4.71467	33.7002	18.9971	8.16111	3.0838
Fa2h	Fa2h;chr8:113869037-113917721	72-hr	1826	0.3	2.69611	0.3	1.18292	0.974044	1.82907	5.27575	2.46783	2.95005	5.07493	13.4682	11.0506	6.49596	9.3134	12.7072	9.63147	9.52071	7.18899	2.09207
Rab40c	Rab40c;chr17:26019058-26056659	72-hr	1827	5.48883	6.09299	5.62434	6.31844	5.16992	3.66687	4.32791	5.90206	5.96564	4.91234	5.9817	5.36847	7.00839	5.70059	6.99135	6.36979	6.99387	5.09716	2.9254
Ank	Ank;chr15:27396431-27524662	72-hr	1828	11.7411	15.9179	11.2481	16.5165	15.2548	15.4017	11.9742	15.7121	19.9444	17.9485	14.0411	28.2027	26.3886	22.6638	16.3351	28.764	20.3477	25.9935	7.98594
Ctdnep1	Ctdnep1;chr11:69794669-69804102	72-hr	1829	6.87853	7.02626	7.93303	6.48318	5.83896	6.52282	5.5032	6.2637	7.38609	6.69486	8.336	6.36471	11.1439	7.79971	8.22187	6.75575	8.33686	6.96709	5.48339
Ahcyl1	Ahcyl1;chr3:107466037-107499466	72-hr	1830	30.3727	35.8394	28.676	32.6453	29.4848	25.7053	28.3447	24.2543	30.8878	29.7529	31.443	26.8641	37.9789	32.9574	38.7058	30.6433	29.1558	24.2681	19.4423
Cnp	Cnp;chr11:100436252-100443053	72-hr	1831	24.9859	54.5175	24.2428	78.9435	51.6877	46.0174	76.2795	136.702	120.06	111.827	320.05	540.462	246.443	260.527	320.917	462.453	313.678	184.461	57.8358
Dnm2	Dnm2;chr9:21229351-21312203	72-hr	1832	13.6074	13.1204	12.1506	11.5143	10.6477	11.8598	12.071	12.9991	11.7974	11.9448	13.0906	16.1019	14.4969	13.8278	17.2079	17.0173	12.629	11.9248	7.13598
Scd1	Scd1;chr19:44468939-44482199	72-hr	1833	29.6168	28.3209	29.9628	21.4975	30.9831	35.1016	18.6091	27.9636	30.6728	33.7027	32.37	53.8781	39.5324	44.3483	32.0388	62.1349	21.8408	31.3629	16.3396
Aco2	Aco2;chr15:81702892-81745567	72-hr	1834	38.565	57.563	43.9235	47.086	39.4964	41.2244	38.51	41.7156	42.2703	44.9148	45.2908	46.5808	50.3448	54.8145	46.1519	60.3967	46.7781	37.7259	26.7971
Ralgps1	Ralgps1;chr2:32992492-33226998	72-hr	1835	6.26889	9.85969	6.63812	8.67549	6.6011	7.08019	9.43193	7.92006	8.62862	9.08	11.0802	10.5591	9.97907	10.4868	13.2622	12.9291	11.6248	7.98332	4.1167
Stard13	Stard13;chr5:151840089-151992768	72-hr	1836	3.6079	2.98828	2.5944	3.14588	5.22679	5.28838	3.80844	7.91893	6.58391	6.74935	7.26785	11.1798	8.23103	10.6133	9.37682	9.49638	7.0316	6.35386	5.22976
Gjc3	Gjc3;chr5:138395036-138404187	72-hr	1837	13.039	10.8824	28.0727	13.1406	22.2125	11.864	32.5616	20.2735	37.6935	14.863	44.5346	88.953	65.982	44.9892	66.1776	43.8542	72.9647	43.6787	17.8535
2900011O08Rik	2900011O08Rik;chr16:13986729-14101587	72-hr	1838	8.86024	7.38013	8.70313	5.78796	10.4435	7.24555	8.94429	7.53003	14.7086	13.1627	12.1736	14.2169	20.9133	18.253	9.0879	16.2286	12.3087	12.3032	6.49583
Cyb5	Cyb5;chr18:85020805-85049255	72-hr	1839	35.147	38.5711	36.2125	41.0159	45.7664	39.3015	39.8694	45.0056	52.2677	52.3049	48.5818	91.2818	80.7744	75.9951	55.1456	78.5948	57.8921	73.5805	22.7917
Lsamp	Lsamp;chr16:41533454-42146326	72-hr	1840	8.16147	16.6122	8.50056	13.4355	13.0136	10.6483	9.09273	12.1685	16.8511	15.8824	19.2331	18.6831	21.5979	20.7804	21.7967	20.0143	18.0117	12.153	5.25115
Fitm2	Fitm2;chr2:163294438-163298365	72-hr	1841	4.36026	5.66835	4.86601	5.45135	5.3474	3.90519	5.34322	4.76702	4.42795	5.70375	6.58931	6.02603	7.12284	6.97264	5.92075	7.11141	5.01566	5.34698	3.02312
Cdk14	Cdk14;chr5:4803384-5380251	72-hr	1842	8.25764	7.93415	10.7171	7.31097	7.35109	7.88913	7.18511	6.1806	9.3807	10.6585	26.1065	8.58476	13.4218	18.4331	19.687	13.7288	16.1912	14.5731	6.90741
Epb4.1l2	Epb4.1l2;chr10:25079603-25243324	72-hr	1843	11.8374	14.1897	11.2214	10.376	17.6024	17.7848	17.3798	19.9276	35.6852	40.6849	119.597	59.3526	63.421	89.5783	96.9366	54.7266	64.815	66.2847	13.8467
Ncdn	Ncdn;chr4:126420993-126430673	72-hr	1844	8.67822	8.11299	8.01852	6.58087	7.63492	6.59285	7.66403	8.65211	8.80577	8.80125	11.6547	11.7158	8.93205	11.8926	11.7368	16.3394	8.11489	7.14405	6.96605
Chn2	Chn2;chr6:53989925-54251806	72-hr	1845	9.40168	9.38957	10.385	3.69248	11.7431	12.1856	11.0509	16.812	41.0968	30.5617	81.1655	97.2659	68.9791	86.634	81.504	62.0076	72.3392	46.4981	16.5216
Ttll5	Ttll5;chr12:87165899-87394710	72-hr	1846	2.32909	2.55361	2.20888	2.25898	2.20486	2.6785	2.25325	2.69218	3.00354	3.16687	4.81841	6.92432	4.6787	5.52226	4.99816	6.22761	5.20518	3.76481	2.38797
Dlg1	Dlg1;chr16:31663528-31873442	72-hr	1847	7.65362	10.3182	8.51859	8.36654	10.514	11.3083	9.94465	9.59995	11.7715	11.0407	11.3727	12.9966	12.7803	14.2695	12.1977	17.1904	12.76	18.4532	6.15403
Slc45a4	Slc45a4;chr15:73410720-73455174	72-hr	1848	5.13446	4.89326	4.25391	3.55682	4.6209	4.21946	4.42922	5.43709	5.65076	4.79082	6.94092	7.32979	7.82028	8.89738	6.88894	5.96242	6.48091	5.20392	2.85903
App	App;chr16:84954680-85173952	72-hr	1849	27.6738	37.7662	25.6829	39.519	27.8626	35.7379	28.4879	32.4162	29.8743	36.1615	40.5426	45.3726	41.4468	49.5291	46.7863	44.2168	37.3626	46.996	24.2552
Fmnl2	Fmnl2;chr2:52716901-52993236	72-hr	1850	9.8397	12.1084	9.79623	9.48457	7.62117	6.91035	7.32169	6.05628	8.92193	7.03675	10.3178	12.6885	11.2961	10.6972	13.1234	11.6133	12.5323	9.48404	5.21841
Nxn	Nxn;chr11:76070727-76212643	72-hr	1851	6.32563	7.79911	8.93832	5.57929	8.30276	7.49418	8.26048	8.19457	9.57076	12.1644	14.0499	9.52985	11.4006	15.3568	11.3501	16.2392	6.17615	19.5759	4.18523
Rab21	Rab21;chr10:114726917-114752647	72-hr	1852	19.9035	16.4586	16.9869	15.1048	15.8111	13.8899	15.4411	14.4143	15.6449	14.166	16.3298	16.7815	20.7889	19.1199	17.2256	18.4507	17.2308	19.3316	11.1657
Adk	Adk;chr14:21871795-22267791	72-hr	1853	19.0734	15.5852	24.7232	16.8067	28.1044	24.5907	28.8218	30.9728	32.6509	31.0618	36.4649	33.4633	43.317	40.99	37.0593	39.3765	25.6433	25.3067	21.8574
Bcar1	Bcar1;chr8:114234374-114267749	72-hr	1854	5.20447	7.05697	3.93649	5.89291	7.2034	8.43158	8.35736	8.80313	10.9845	12.0836	22.2695	14.7346	16.1518	18.9667	20.0113	17.2988	15.6609	16.7563	6.56054
Lgmn	Lgmn;chr12:103632307-103677907	72-hr	1855	12.7067	19.0143	10.463	15.5123	12.2345	17.1312	10.2612	12.1606	14.1396	16.9058	29.8513	31.1205	27.0555	29.3891	27.7728	26.7587	21.0489	24.0829	8.2934
Cyth1	Cyth1;chr11:118025479-118109906	72-hr	1856	5.68129	7.3132	5.34477	8.25342	6.2882	5.82935	7.92089	9.27115	8.66568	8.84022	14.5466	21.3904	13.627	14.5405	16.288	20.0419	15.4243	10.614	5.07255
Tcf7l2	Tcf7l2;chr19:55816299-56008145	72-hr	1857	3.30379	3.1446	3.0414	2.98979	2.09632	2.43169	4.5345	2.59648	2.73449	3.45835	5.14682	5.30462	4.65603	5.227	6.15516	4.09105	5.77648	4.71837	1.59159
Ppp2r3a	Ppp2r3a;chr9:101007319-101154162	72-hr	1858	7.81895	11.1623	8.15979	13.9745	7.87711	7.7284	10.3717	7.76232	8.88933	8.0734	24.9715	12.3766	14.8239	16.621	20.5181	13.8664	14.5524	13.4318	5.05424
Smpd2	Smpd2;chr10:41206977-41210146	72-hr	1859	11.3526	16.4309	11.6024	15.6692	14.1553	12.9148	15.0498	14.3962	14.8474	16.3792	13.9868	16.3453	18.8783	17.3629	19.4757	18.9071	12.8943	13.7998	9.03446
Hk1	Hk1;chr10:61731602-61842656	72-hr	1860	10.0272	11.3499	9.20751	10.7856	7.4461	7.81475	7.88227	7.7881	8.79263	8.76345	8.68995	9.47991	10.7368	12.5826	8.47248	11.5321	6.74559	8.29031	5.22802
1110007C09Rik	1110007C09Rik;chr13:49298319-49311395	72-hr	1861	2.18146	7.06031	2.90027	5.52086	4.04403	4.59321	4.15145	7.07385	6.48587	11.0842	11.7203	9.62866	10.4275	18.2207	9.84269	8.78553	12.6853	18.5045	4.84684
Ptpn11	Ptpn11;chr5:121580541-121641406	72-hr	1862	24.4449	20.4793	24.0555	17.8113	22.2638	19.3776	22.3803	20.4955	23.847	22.0945	29.6973	31.673	36.6757	27.1185	36.6958	30.0043	28.4816	27.4555	15.4422
Dbp	Dbp;chr7:52960616-52965573	72-hr	1863	1.5832	5.8324	3.30088	5.49888	7.63454	11.1625	5.74113	8.47228	9.91248	9.91114	7.34081	9.18163	12.0003	12.5464	8.43081	11.2427	7.95077	11.5907	5.57049
Mfn1	Mfn1;chr3:32428403-32478147	72-hr	1864	8.07357	9.05214	9.23261	10.1394	6.1178	7.25471	7.02749	8.59138	8.05748	7.70601	7.99598	10.7169	10.107	10.0612	9.30577	12.576	7.94541	8.33636	5.1759
Sirt2	Sirt2;chr7:29551770-29573684	72-hr	1865	16.9618	45.6474	19.5511	34.7669	40.427	32.3185	66.3814	37.4302	87.3525	80.9604	276.08	195.189	168.013	191.35	234.402	187.682	212.594	183.979	26.1722
Rnf122	Rnf122;chr8:32222317-32241945	72-hr	1866	5.53302	6.77982	5.75451	7.9018	4.97603	4.18618	5.48975	5.55027	7.75499	4.55612	15.388	16.2262	14.8278	10.0309	15.9927	12.8347	15.1054	9.82515	2.7148
Ralgds	Ralgds;chr2:28368686-28408602	72-hr	1867	11.0373	12.047	10.1011	12.6063	10.6324	9.08171	11.2678	10.7735	12.9281	13.2498	20.7341	18.9369	19.7507	18.4945	22.4866	19.7994	22.5166	15.1721	8.04329
Sema5a	Sema5a;chr15:32174567-32626096	72-hr	1868	1.59334	3.41003	0.625964	0.908242	4.42329	3.66706	6.70173	2.59633	5.71763	4.72295	11.7823	8.77955	9.49605	8.12008	13.7858	6.52047	8.70223	6.70523	1.50445
Astn2	Astn2;chr4:65041836-66065517	72-hr	1869	1.40438	2.17607	2.07607	2.30028	3.00801	3.54785	3.33802	3.36861	3.91716	4.20235	5.25571	4.58039	3.49869	6.05805	5.94446	6.54379	2.74311	3.20108	3.77165
Iffo1	Iffo1;chr6:125095258-125111800	72-hr	1870	4.16798	4.89358	3.82121	4.09062	5.95345	5.56463	5.20828	5.44148	5.98295	7.66028	10.3504	5.85675	7.15054	9.60519	11.8027	8.30773	8.21094	6.24581	5.24623
Jmy	Jmy;chr13:94200051-94269763	72-hr	1871	5.99728	6.58935	4.68186	5.94572	6.12986	5.35921	6.11204	5.24453	6.623	6.37393	10.3991	7.49263	8.8483	9.40798	13.0965	6.86545	10.3752	7.02847	4.16617
Pllp	Pllp;chr8:97198794-97220142	72-hr	1872	0.3	1.65019	0.661971	1.54665	1.67025	1.62266	7.88316	2.58937	2.38607	3.89326	35.9032	4.5393	4.14444	9.46276	32.6364	11.6364	18.1618	8.71828	1.54579
Irs1	Irs1;chr1:82229679-82288014	72-hr	1873	4.49457	3.43812	3.5709	2.95808	3.08405	3.34159	1.97731	3.87873	4.04352	3.47227	4.71603	9.43805	6.20284	6.09066	6.1024	8.47054	5.32743	7.6367	2.48753
Tmem163	Tmem163;chr1:129386918-129574598	72-hr	1874	0.3	1.33877	0.3	0.3	0.3	0.3	1.02275	1.90261	2.05112	3.87145	14.5817	26.9409	11.6182	8.88612	22.805	15.5931	14.4055	8.00416	0.955235
Scarb2	Scarb2;chr5:92872898-92934634	72-hr	1875	22.1788	41.8359	30.9683	42.9415	27.3257	33.5593	28.4549	31.757	31.5411	45.2331	62.4341	52.6822	47.8875	64.5739	64.8228	61.3016	55.5064	71.9743	26.7834
Tmcc2	Tmcc2;chr1:134252891-134287858	72-hr	1876	3.99956	5.2293	3.94983	3.52322	5.72981	4.84426	8.66001	7.41613	8.26961	10.8162	26.4027	26.0643	18.1283	23.2198	22.7454	24.9907	21.9366	17.7671	7.55328
Rasgef1b	Rasgef1b;chr5:99646438-99681946	72-hr	1877	0.619229	0.722018	0.3	0.60967	2.58405	1.03029	2.44472	5.2423	10.4203	3.24905	24.2032	60.3218	28.4487	17.5584	36.6412	39.6761	26.4849	26.4329	1.59174
Pppde2	Pppde2;chr15:81822952-81846570	72-hr	1878	6.72486	7.4748	8.49778	8.09548	8.44433	7.11521	10.7274	8.69285	8.72032	10.4458	12.1116	9.29756	11.3324	13.2354	11.8463	14.1594	9.85874	9.22032	6.72612
Apc2	Apc2;chr10:79764564-79781001	72-hr	1879	4.92058	4.58146	3.63856	3.04433	5.46822	4.57324	4.77048	4.35438	5.45453	5.77747	5.71778	5.0424	6.20994	7.44449	6.63665	7.1266	5.82864	3.65016	5.30133
Itfg3	Itfg3;chr17:26349636-26381187	72-hr	1880	5.13113	6.97428	6.11686	9.72075	10.5643	9.4589	8.4406	11.3772	10.5984	8.52098	14.6929	15.5884	15.6594	14.729	13.2056	18.028	10.7618	11.663	4.27001
Lhfpl2	Lhfpl2;chr13:94827750-94965364	72-hr	1881	2.24055	2.33345	1.8199	4.01016	2.23819	3.36089	5.21112	3.24913	4.03285	5.32357	15.0203	7.73014	6.93701	12.4609	12.2784	8.40554	9.05973	8.2921	2.65251
Tmem88b	Tmem88b;chr4:155155699-155159983	72-hr	1882	0.3	0.3	0.3	0.3	0.858329	0.3	0.617392	1.54762	2.54419	1.61198	5.06894	11.8043	6.48304	5.14162	6.14314	8.53161	7.84562	4.71608	0.3
Ptges2	Ptges2;chr2:32251409-32258260	72-hr	1883	4.76902	6.09094	7.06557	6.21273	4.56494	4.82614	8.13926	5.63409	6.39918	6.97543	7.55304	7.11916	7.39188	9.23933	8.10996	10.4545	6.16495	7.65351	4.24086
Sv2a	Sv2a;chr3:95985149-95999103	72-hr	1884	3.30634	2.89054	1.89948	3.10065	2.46153	2.09386	2.17806	3.00418	3.77051	2.41329	8.58443	9.92187	6.58563	4.78628	8.58606	11.1013	7.46324	3.3252	1.7946
Trp53inp2	Trp53inp2;chr2:155207591-155215583	72-hr	1885	10.1716	8.74247	9.5323	10.864	11.4833	12.2065	18.2847	10.6045	16.0089	18.9746	26.562	20.8849	23.1116	28.0057	24.7903	27.8933	18.9869	20.805	11.7852
Hipk2	Hipk2;chr6:38647838-38826189	72-hr	1886	9.67684	9.20777	8.40086	8.81036	6.54265	8.02206	10.9875	7.83027	9.08612	9.9723	16.2111	11.3885	12.8304	15.9758	18.4984	11.4811	15.5408	11.9639	6.67121
Shroom2	Shroom2;chrX:149044051-149204004	72-hr	1887	5.43091	5.95891	4.39408	4.65699	7.40062	5.7127	7.62468	5.16457	9.4389	7.58515	16.4379	12.3253	13.4057	14.9529	15.4612	13.9735	11.2409	10.2009	5.81947
Tspan17	Tspan17;chr13:54890765-54898136	72-hr	1888	1.95692	4.80408	1.93474	4.80615	4.28063	7.17759	3.0568	5.70329	4.77641	7.75322	6.40645	12.731	5.92608	10.0376	8.98053	15.051	9.48272	15.3433	2.87807
Ubr4	Ubr4;chr4:138936573-139045447	72-hr	1889	7.08373	6.72906	6.34679	6.40358	5.35051	5.38827	5.53585	4.89139	5.46672	5.57539	5.42066	5.17805	6.46879	7.79508	6.55431	6.54162	5.77373	5.3642	4.61379
Dtna	Dtna;chr18:23573915-23818215	72-hr	1890	7.08616	11.5576	7.37899	19.384	14.3136	15.0532	11.8831	15.4346	16.856	17.7548	13.8687	18.8767	22.3405	21.7744	17.589	23.7171	12.2828	15.5591	4.94161
Zdhhc14	Zdhhc14;chr17:5492599-5753891	72-hr	1891	1.45401	2.68765	2.07388	1.48452	2.10242	1.59438	3.27619	2.43261	3.48848	3.33187	7.91782	4.56781	5.42979	5.41815	8.62317	5.04092	7.07787	4.57436	1.81101
Zadh2	Zadh2;chr18:84257549-84266906	72-hr	1892	5.92477	6.70679	4.171	4.97266	5.44948	5.56865	4.44362	3.89769	7.15882	6.02705	8.73897	5.94158	8.615	11.439	8.17599	7.30034	7.4057	6.41615	3.80303
Fam13c	Fam13c;chr10:69903415-70021480	72-hr	1893	7.7971	10.1307	6.04762	4.6129	5.86348	7.655	7.4522	4.69058	7.20569	10.5715	11.6941	14.9268	10.7168	15.0861	15.8404	15.3734	18.7977	9.33311	8.61192
Kcna2	Kcna2;chr3:106904484-106917923	72-hr	1894	3.80192	2.95684	3.64732	2.81955	3.38564	2.19108	3.73514	3.91204	4.16822	3.52547	5.15881	8.36207	7.60579	6.27399	6.13209	7.23703	6.20541	5.00652	3.57295
Phyhipl	Phyhipl;chr10:70020433-70062039	72-hr	1895	15.4266	20.6769	13.5739	19.2646	14.4696	12.8419	23.0808	13.8942	20.2056	19.9829	46.8608	25.8563	32.1223	35.8184	46.1541	31.308	30.7858	19.3555	12.0951
Kazn	Kazn;chr4:141658304-141795316	72-hr	1896	3.70042	5.04976	3.5908	1.29715	5.31449	6.29317	6.71011	3.58386	7.57747	10.2202	16.8448	10.868	11.8794	16.5752	18.802	11.394	16.4223	15.356	4.95446
Epdr1	Epdr1;chr13:19683576-19711699	72-hr	1897	19.6276	24.7416	21.6664	23.1446	19.873	20.1458	14.5599	13.4948	24.5829	24.6462	15.1043	25.0211	32.6468	33.3869	20.8066	28.5496	14.8062	28.5171	10.4019
Rhog	Rhog;chr7:109387636-109398632	72-hr	1898	5.82772	7.32791	7.91597	8.75254	6.66773	8.64314	4.40665	5.60141	7.75657	6.63294	8.00633	11.7283	10.9136	9.52169	9.28128	14.3992	11.1853	10.2677	4.3977
Abl1	Abl1;chr2:31544075-31659747	72-hr	1899	8.18787	8.381	7.84081	7.46646	5.67952	5.05557	6.65215	4.91661	5.70718	5.11643	6.07939	7.94129	7.85778	5.99022	8.70613	9.80305	9.46008	5.1307	4.01234
Stim1	Stim1;chr7:109416337-109585369	72-hr	1900	2.19255	3.6275	2.13599	3.16145	3.25	3.82988	2.68565	3.86531	4.11837	4.49677	3.34167	4.26491	5.79388	5.41284	3.18127	6.75795	3.06806	7.07801	1.962
Aplp1	Aplp1;chr7:31219998-31230601	72-hr	1901	11.9606	18.0741	7.6219	7.00348	13.4472	9.6315	8.27416	11.0889	18.9372	15.1015	17.2918	31.7458	30.082	20.1283	22.8108	35.4105	27.1974	16.7455	8.26689
Kif1c	Kif1c;chr11:70514049-70545472	72-hr	1902	8.99731	9.6695	8.71395	10.6794	9.45437	10.3286	7.43309	9.95726	10.9012	11.0676	10.1818	10.88	14.68	14.1364	10.9861	16.3686	8.73419	13.1948	6.2791
Slc12a2	Slc12a2;chr18:58038331-58106475	72-hr	1903	8.52183	8.34222	10.1471	7.53562	7.24533	8.17244	9.93108	9.43534	9.59708	11.0339	14.3368	21.8245	15.5112	16.5753	16.4679	25.6677	17.8374	11.5574	8.30382
Arhgef10	Arhgef10;chr8:14911716-15001085	72-hr	1904	3.05507	3.84122	3.51034	3.16085	3.67756	3.83192	3.19838	4.31699	5.39523	3.9142	6.75267	10.6335	7.3594	7.85088	8.74668	10.939	6.23136	9.14331	2.37489
Cat	Cat;chr2:103294060-103325310	72-hr	1905	19.9933	34.7244	21.076	42.7671	35.6238	31.8751	28.5527	37.3273	51.4387	44.8233	33.3984	71.2044	72.1837	63.8794	43.335	83.7878	44.3191	39.2635	18.3111
Map6d1	Map6d1;chr16:20233381-20241431	72-hr	1906	1.18434	1.46485	1.62901	0.871642	1.83527	1.86283	2.62109	2.44269	3.28912	3.09746	10.3854	9.24637	6.48193	8.05332	9.37313	10.3835	9.02387	5.19376	2.32306
Gadd45a	Gadd45a;chr6:66985089-66987401	72-hr	1907	3.16305	2.591	2.99957	3.39985	4.24722	3.70879	2.88939	3.2306	4.91332	4.44426	9.69931	6.52455	7.19534	6.73094	9.53673	10.3426	9.95733	7.89121	2.82831
Itpk1	Itpk1;chr12:103806792-103943079	72-hr	1908	3.67306	5.10794	2.92445	4.53701	3.65626	4.46978	4.43376	3.85957	4.37054	5.35353	6.27457	5.25931	6.30074	6.45744	6.84537	8.57882	6.81331	4.90075	2.90532
Elovl7	Elovl7;chr13:109004597-109077301	72-hr	1909	0.93766	2.2519	1.00848	1.24402	2.59114	1.90383	2.64707	3.44746	6.07931	6.06503	14.5176	14.1707	13.5303	15.7378	13.3808	11.5114	15.7093	11.8198	2.88502
Mtap7d1	Mtap7d1;chr4:125909411-125933563	72-hr	1910	13.451	10.3914	12.1109	8.20213	8.47194	7.97798	9.9408	8.8177	8.90836	10.7653	17.8757	13.2081	14.9398	15.8049	19.2949	17.8942	14.7639	11.0076	6.73232
Bin1	Bin1;chr18:32536870-32595394	72-hr	1911	20.1558	14.6957	20.781	11.8286	17.6396	15.6485	15.8877	28.8267	29.7506	28.5447	54.3869	46.4327	47.0254	58.4025	62.4124	46.0203	51.8542	41.8264	27.6306
0610010O12Rik	0610010O12Rik;chr18:36508277-36553024	72-hr	1912	5.46985	4.75573	2.93525	6.56242	7.25529	7.06482	3.86572	6.15044	6.36075	8.55847	5.43986	10.0328	10.7964	11.8288	6.82244	11.4334	8.74234	23.5897	3.34506
Tspan15	Tspan15;chr10:61648143-61693966	72-hr	1913	3.50351	6.13343	3.94027	8.51697	6.9057	7.25543	4.40287	6.50819	6.77569	8.3679	13.1146	12.1156	11.2037	13.3299	11.7262	18.0482	10.6596	24.3638	2.60432
Plekha1	Plekha1;chr7:138009423-138056816	72-hr	1914	4.92053	7.1529	6.16889	5.43168	5.46816	5.56312	6.26435	7.26806	8.96064	8.22873	13.5476	46.3406	23.3607	20.093	20.5772	39.7504	30.3672	21.8556	5.49097
Rhob	Rhob;chr12:8504564-8506791	72-hr	1915	21.8756	28.2767	17.1365	20.0411	42.06	48.1012	27.4985	40.4674	50.0821	63.7743	28.9533	56.8626	69.1956	70.3173	46.8471	82.768	34.0066	81.0822	18.4463
Chadl	Chadl;chr15:81516596-81527717	72-hr	1916	1.7637	5.67233	1.82411	7.03033	4.26341	3.88225	8.12948	7.9497	5.43648	7.64441	14.7235	9.43796	8.10725	14.2814	14.0714	13.7499	11.2172	6.40669	4.71475
Ptprj	Ptprj;chr2:90269912-90420804	72-hr	1917	4.32028	3.64469	4.89091	2.27782	3.79848	4.39302	3.39062	5.09171	6.43181	5.88225	8.00613	7.39769	8.74296	11.8554	10.5679	6.2209	6.77507	6.03233	5.45131
Slc44a1	Slc44a1;chr4:53453284-53635350	72-hr	1918	8.22942	11.6263	9.24464	10.857	11.704	11.2834	15.3968	12.5047	24.1155	20.418	69.1774	41.3136	42.3313	60.5312	67.1866	39.0587	61.3871	46.335	12.4733
Slc43a2	Slc43a2;chr11:75345195-75391074	72-hr	1919	2.39929	2.79271	2.15318	2.5364	2.39265	2.80453	3.19774	3.23575	3.60772	3.04659	4.98494	4.38481	4.14694	4.96059	5.08827	7.41944	3.82407	5.43848	1.68851
Mical3	Mical3;chr6:120957257-121031627	72-hr	1920	2.96223	1.77083	2.17436	1.99945	2.67775	2.0563	3.29077	2.41322	3.43013	2.38604	8.11927	5.79635	5.87619	5.59132	7.98128	7.18362	5.99998	4.74915	2.88182
Samd4b	Samd4b;chr7:29184540-29221210	72-hr	1921	6.23923	5.65592	5.02637	5.56483	5.26607	3.89141	5.41179	4.91803	6.84327	6.97324	10.2384	8.45105	10.9248	12.0694	10.5976	10.2828	8.60933	8.23816	3.38949
Klf13	Klf13;chr7:71031236-71083801	72-hr	1922	7.55273	6.96311	5.83196	4.8985	6.14193	6.39369	5.25191	4.80188	6.11676	6.79416	5.6367	6.94041	7.80341	8.82373	8.1289	9.69008	9.37388	7.38759	5.24799
Slc16a1	Slc16a1;chr3:104442590-104462385	72-hr	1923	7.84689	9.00986	12.9892	10.2649	12.3803	10.8495	14.5177	9.44044	16.3446	15.5414	13.74	13.2952	19.4888	17.0695	20.9506	22.1861	13.7354	25.9408	7.43244
Dock9	Dock9;chr14:121941260-122196956	72-hr	1924	1.28032	1.58151	0.82893	0.890885	2.84414	2.34104	3.06443	3.09354	6.10581	5.20723	13.498	10.9715	12.6297	14.0273	10.9869	10.85	8.89646	9.78651	3.17592
Elavl3	Elavl3;chr9:21819448-21856467	72-hr	1925	6.39665	3.96289	4.17898	2.9832	4.90595	3.54626	5.11291	4.16618	6.56554	4.32573	7.88744	12.5426	9.33394	7.6693	11.9733	13.5276	13.126	7.44494	5.69423
Tfeb	Tfeb;chr17:47873985-47929365	72-hr	1926	1.38262	1.22056	1.4237	1.18243	1.7394	1.70845	1.84194	1.65077	2.73661	2.03121	8.00933	4.68519	5.34835	6.37608	6.46133	5.5427	4.2327	3.93524	1.14688
Rhou	Rhou;chr8:126177828-126187780	72-hr	1927	3.17397	4.58872	3.0168	4.40207	4.01476	4.07264	3.06216	3.8282	4.2686	5.05346	3.56424	4.76828	6.65245	5.96948	4.97071	6.50568	4.61324	4.33008	2.38354
9830001H06Rik	9830001H06Rik;chr2:156836177-156905001	72-hr	1928	5.17723	3.69097	4.70706	4.00568	4.10135	4.00511	4.08309	4.27992	5.52981	4.84803	9.57077	6.4188	7.13981	10.0654	11.7311	7.13496	9.62503	6.75409	4.60608
Il6st	Il6st;chr13:113254277-113297068	72-hr	1929	8.89284	11.7732	9.30966	11.8402	14.5624	15.2019	10.9577	14.5277	14.1861	13.8688	12.5081	12.7864	19.7575	21.4623	14.4277	17.4042	9.06009	22.5931	5.70837
Ogdh	Ogdh;chr11:6191599-6259097	72-hr	1930	6.05189	5.77729	6.96481	6.60944	3.76452	5.15404	3.914	4.43065	4.66077	5.51263	5.06092	7.42315	6.8047	7.32596	6.55594	10.3446	4.63385	5.35095	3.95356
Pkp4	Pkp4;chr2:58998906-59193262	72-hr	1931	10.824	6.73584	9.62537	11.3639	7.93132	8.48275	7.39109	8.53464	11.2336	11.1201	14.3791	16.3257	15.4656	18.8316	17.5242	20.9069	13.4077	22.814	6.58031
Gltp	Gltp;chr5:115119510-115140944	72-hr	1932	8.57643	10.4634	7.851	9.48531	7.78094	8.51934	9.67651	10.9804	11.9086	11.4746	30.4668	30.1815	24.7905	28.9422	29.73	32.3125	31.168	25.5473	9.98096
Cd82	Cd82;chr2:93259268-93303103	72-hr	1933	0.741442	2.24067	1.04342	1.38104	1.09793	1.49528	8.32211	1.59852	2.17463	1.62124	40.1853	8.69214	3.04446	2.83155	56.6888	10.9208	9.11699	25.3183	0.3
Frmd8	Frmd8;chr19:5850973-5875208	72-hr	1934	8.85944	5.60892	7.96444	6.90918	4.20344	4.48764	3.20704	6.41966	5.36368	6.58754	9.04574	11.827	9.65251	11.796	11.8016	12.5466	10.5485	11.0506	5.85799
Lrp4	Lrp4;chr2:91297687-91354058	72-hr	1935	2.66136	5.9505	2.43578	3.04999	4.15276	4.67395	4.3427	4.48409	6.87495	5.33467	6.4697	5.65088	8.46196	8.20526	10.2292	7.05	8.23819	6.20933	3.32334
Uap1l1	Uap1l1;chr2:25217011-25221146	72-hr	1936	5.8044	4.82798	5.00843	5.67121	4.04082	4.35372	4.57353	3.83176	4.03729	5.06529	3.96878	3.27027	6.07369	5.80815	5.63996	5.28999	7.74978	5.36301	3.12589
2810405K02Rik	2810405K02Rik;chr4:154270538-154273152	72-hr	1937	2.75791	3.13605	2.14086	4.6084	3.17236	3.56625	3.07592	5.47466	3.83676	8.39255	7.88405	15.5373	9.94751	12.9459	9.23738	17.6663	10.7488	11.1668	2.45814
Cldn11	Cldn11;chr3:31048841-31063248	72-hr	1938	0.3	1.16168	0.761721	2.82071	0.3	1.09623	3.81548	15.8275	1.46257	3.4519	43.7113	98.5826	13.2942	25.6587	74.4157	94.1557	31.234	26.1324	0.694441
Dbndd2	Dbndd2;chr2:164311639-164318823	72-hr	1939	3.01234	5.64777	2.95367	6.64733	4.55124	4.75462	4.28957	6.24164	5.30686	6.51524	14.8648	9.37538	9.39447	12.3441	16.3941	12.9596	12.9273	13.1279	1.91108
Tubb4a	Tubb4a;chr17:57219488-57227205	72-hr	1940	1.54162	4.7451	2.64775	1.99229	2.36344	3.47046	7.05048	9.52645	6.00271	12.1813	52.4219	79.9403	23.1914	45.0655	87.5583	59.0667	68.634	36.2308	8.38635
Creb3l2	Creb3l2;chr6:37281020-37392148	72-hr	1941	3.15524	2.63413	2.91235	1.25941	2.71243	2.88829	3.06893	1.67102	3.04348	3.77216	4.91551	3.55232	4.64473	7.23854	6.40294	3.53916	4.71146	4.65233	1.888
Fam53b	Fam53b;chr7:139903766-140004879	72-hr	1942	2.1486	3.51018	2.05092	3.10809	2.69495	2.64415	2.27742	3.08682	2.70498	3.07749	3.99504	5.01612	3.53603	4.81667	6.65067	6.39348	5.52892	4.36166	1.48119
Tpd52	Tpd52;chr3:8929435-9004515	72-hr	1943	4.81634	5.51535	6.77664	3.92868	3.21648	4.77692	3.57725	5.61711	5.97015	8.21483	10.9681	10.3192	10.7302	15.6617	12.7231	12.443	11.1917	10.9065	4.69252
Slc6a8	Slc6a8;chrX:70918471-70927839	72-hr	1944	5.78696	7.17734	5.53326	6.97051	5.92952	5.35477	5.49456	5.63766	7.44341	7.32354	8.24139	8.98601	10.2064	11.7235	11.5174	13.14	6.65676	8.25447	5.21815
Aatk	Aatk;chr11:119868631-119908459	72-hr	1945	2.36276	3.23323	2.86797	2.74531	2.24134	2.34561	3.41285	4.57994	5.54911	4.6424	21.0534	25.5108	12.3461	14.7839	21.9667	33.97	16.8643	10.4589	2.54947
Tprn	Tprn;chr2:25118117-25125406	72-hr	1946	2.01103	2.56384	2.01921	3.31541	1.94715	2.43234	1.35278	2.7181	2.82606	4.2362	10.6596	6.87133	7.29492	7.80292	11.4578	9.50507	10.0818	8.88626	1.53574
9630013A20Rik	9630013A20Rik;chr14:84858644-84876231	72-hr	1947	0.3	2.99388	0.3	0.618886	1.05251	1.98624	7.07634	3.88876	6.63879	7.56203	31.6643	33.1075	17.5425	24.0927	31.3722	43.1427	34.7418	15.998	2.96324
Cmtm5	Cmtm5;chr14:55555306-55558114	72-hr	1948	3.94414	16.5056	6.20632	18.3317	10.659	13.7275	13.9658	11.3417	21.8829	21.5504	13.2133	19.7281	33.6903	23.9052	21.526	33.297	21.7978	21.265	12.1918
Rffl	Rffl;chr11:82617320-82684712	72-hr	1949	1.55272	1.61885	1.62841	1.01262	1.216	0.990424	1.07152	1.79221	1.85775	1.76375	5.9502	5.44345	4.9533	4.619	7.86639	4.72974	7.50383	3.50466	2.17426
Hr	Hr;chr14:70953862-70973349	72-hr	1950	0.85557	0.993287	1.00861	0.843828	5.72172	6.61448	8.4921	8.45415	7.46056	10.7155	15.9464	12.4657	12.9139	17.8609	21.812	16.553	15.76	11.0473	12.6519
Sema4d	Sema4d;chr13:51796616-51889013	72-hr	1951	0.3	0.833553	0.600913	0.647492	0.995697	0.3	1.28886	1.14677	1.74135	1.58289	4.84887	5.64617	4.74593	4.74903	6.78036	4.5414	5.04502	3.70202	1.21649
Man1c1	Man1c1;chr4:134117604-134260205	72-hr	1952	0.942039	1.78879	0.773408	1.11964	0.813274	1.26532	1.17429	1.19693	1.75436	1.21118	8.00157	3.35457	4.01284	6.78185	8.08805	2.8009	4.08774	6.299	0.794572
Gnao1	Gnao1;chr8:96334737-96493288	72-hr	1953	6.18522	6.94119	2.67109	6.05861	4.41246	4.12129	3.60471	3.59946	6.49776	5.8811	3.73954	6.66417	8.70993	8.07864	6.1015	11.6901	4.63571	4.94625	1.20077
Hcn2	Hcn2;chr10:79179378-79198853	72-hr	1954	1.18515	0.809145	1.10874	1.47953	1.97889	1.82562	1.93906	2.84299	2.64891	2.51541	5.71757	7.28226	3.51688	6.44731	8.76359	9.02915	5.598	2.81331	2.43673
Dock4	Dock4;chr12:41172639-41573075	72-hr	1955	5.16081	7.69012	2.44424	6.86783	7.54993	5.69887	3.81121	7.82855	10.7659	7.30366	10.0798	12.6978	16.6246	18.249	13.2482	14.4037	9.38978	7.49107	2.58039
Apoe	Apoe;chr7:20281592-20284515	72-hr	1956	59.2237	888.173	48.3819	1055.91	471.178	310.51	578.388	493.99	947.06	787.303	523.363	910.419	1594.89	994.08	987.371	1276.49	659.432	1005.87	46.6694
Gm98	Gm98;chr19:10282760-10315238	72-hr	1957	0.3	0.952136	0.3	0.68858	0.72166	0.741825	1.73589	2.06102	1.79989	1.80642	7.79413	7.43259	5.19568	7.24657	9.53323	6.93014	8.2125	4.76026	0.3
Slc25a33	Slc25a33;chr4:149118144-149148376	72-hr	1958	4.64523	4.14603	3.98177	4.22627	13.2834	10.5927	11.3813	14.1821	17.4235	14.6234	12.0491	18.825	25.6358	22.4987	16.6013	32.0627	11.1732	11.565	5.71758
5031439G07Rik	5031439G07Rik;chr15:84776149-84818401	72-hr	1959	9.72338	11.909	11.5166	12.5279	11.1007	12.9476	12.9333	13.8322	13.0703	13.5246	16.6933	27.2074	19.4722	22.5872	26.3498	40.7351	29.8005	16.0508	10.5866
Mtap1a	Mtap1a;chr2:121115337-121136568	72-hr	1960	3.13324	3.20497	2.90846	3.0196	2.29064	2.77765	4.62257	3.10125	3.29258	3.70891	7.85491	6.19382	5.67902	8.46251	10.4253	8.11646	7.22561	5.29548	2.7576
Cerk	Cerk;chr15:85969530-86016571	72-hr	1961	7.38381	7.63441	7.58385	9.05414	6.33519	6.61522	6.07886	6.1689	5.31809	5.58179	7.47417	8.23554	9.26979	9.51667	12.3594	10.2467	13.0771	7.16757	3.18698
Arsb	Arsb;chr13:94541633-94712971	72-hr	1962	1.65471	2.54828	1.62056	2.04558	1.78828	2.95784	5.64942	2.57821	4.0944	9.81451	22.6607	6.97706	10.384	24.6401	18.3198	14.7853	12.9596	11.734	3.16744
Pacs2	Pacs2;chr12:114252718-114312612	72-hr	1963	5.45946	7.92208	5.03595	5.56404	4.86105	6.43153	5.51418	4.76781	6.78281	8.87561	20.3343	13.5837	10.8507	20.1127	27.5646	19.1704	18.9491	14.7491	3.52141
Mtap1b	Mtap1b;chr13:100191418-100286557	72-hr	1964	10.0333	3.20033	5.81239	4.44188	4.97752	4.44612	3.18212	10.0247	11.172	7.9384	28.1647	35.2319	24.2186	33.2027	44.3868	27.7605	24.4768	21.9116	5.92593
Plekhg1	Plekhg1;chr10:6379238-6606164	72-hr	1965	1.86956	1.82596	1.24825	1.62237	2.12036	1.21536	1.25564	1.46677	3.88262	1.45762	1.92304	5.89823	6.76073	3.29103	4.70599	6.40956	4.95087	2.43509	0.702934
Osbpl1a	Osbpl1a;chr18:12913820-13100350	72-hr	1966	7.90548	9.83736	6.59467	7.15709	5.81134	6.93336	3.5447	6.35072	9.73296	10.0622	10.1037	20.7005	23.2696	20.1383	16.3583	21.7896	14.9858	16.2629	4.04528
Plp1	Plp1;chrX:133357374-133372281	72-hr	1967	1.41882	6.76101	1.08565	3.39389	7.07655	5.67772	9.78641	36.951	71.0437	45.5842	431.505	516.713	303.054	294.106	542.262	579.531	505.106	253.552	9.34227
Lgi3	Lgi3;chr14:70930627-70938131	72-hr	1968	0.3	0.624894	0.744288	0.872905	0.3	0.3	1.415	1.57979	2.08931	1.49839	23.8046	6.23137	5.7374	10.4996	25.8929	12.243	12.6992	4.60656	0.3
Enpp6	Enpp6;chr8:48072278-48180249	72-hr	1969	0.3	1.22755	0.3	0.3	0.3	0.3	1.83097	1.01686	14.3643	10.37	47.3812	31.6445	43.5575	50.9821	52.4279	26.8687	44.7329	36.0156	2.45936
Tmem108	Tmem108;chr9:103385265-103664167	72-hr	1970	0.707989	1.19597	0.3	1.13338	1.94548	1.46812	0.946862	2.87986	3.54324	3.57743	7.63367	9.51085	9.25902	11.3459	10.5489	9.62219	8.24034	11.4012	1.49441
Mink1	Mink1;chr11:70376382-70427984	72-hr	1971	3.51085	4.79024	2.90162	4.45906	5.57389	4.01429	3.99843	5.55253	8.7857	5.4238	5.86295	9.08774	16.7595	12.4502	7.98757	11.847	12.722	11.5012	4.16752
Abca2	Abca2;chr2:25284193-25304059	72-hr	1972	4.04201	5.45691	3.35655	5.14473	3.70902	3.51844	4.57392	3.50477	4.22494	4.14213	5.86158	5.82664	7.22663	7.86286	9.25537	9.4931	8.08498	4.92598	3.11285
Abr	Abr;chr11:76230235-76391229	72-hr	1973	6.85956	4.34169	6.23735	3.59609	4.8622	4.52721	4.27277	6.5113	8.43461	6.94879	5.61356	11.7711	14.5132	12.1244	10.7202	18.0125	7.69664	4.27575	4.10061
Abhd1	Abhd1;chr5:31252438-31257468	72-hr	1974	3.61917	2.91416	1.87714	1.60876	3.77112	2.10988	2.26369	2.70268	3.85355	4.90082	4.00112	2.86215	9.98727	3.66621	7.9798	4.81162	1.98328	3.09448	1.06424
Dhrs1	Dhrs1;chr14:56357856-56364521	72-hr	1975	15.8328	34.4939	16.2066	31.3449	29.3068	27.0501	23.2633	25.0494	40.2875	41.1287	29.5752	37.5458	62.2009	62.8305	46.3998	80.4858	30.7721	55.9174	9.92183
Cpt1a	Cpt1a;chr19:3323300-3385733	72-hr	1976	5.32299	12.8794	5.25554	13.6071	5.0069	4.78181	4.72224	4.73985	8.147	6.11211	5.60766	6.83446	12.0806	10.1872	11.4223	11.6215	6.84987	12.4999	1.29917
Pik3r3	Pik3r3;chr4:115894518-115975661	72-hr	1977	14.0217	21.052	13.2024	15.0433	13.6619	16.3169	15.726	13.8135	17.0945	16.4804	29.0903	39.4114	35.7748	29.3313	58.5725	49.8306	54.2153	30.3905	9.27589
Tspan9	Tspan9;chr6:127911417-128093596	72-hr	1978	4.33353	5.95837	4.25302	7.26937	6.34361	7.64168	6.14724	8.14443	6.4315	7.14722	6.0266	8.85028	10.1805	8.79796	12.3077	17.2127	9.25666	11.6499	2.11644
Adamts4	Adamts4;chr1:173180552-173190053	72-hr	1979	1.21782	1.74866	0.855278	1.4455	0.66974	0.989772	0.69879	1.35707	1.14244	0.8861	3.39207	11.7521	4.9526	2.85816	6.71877	14.7721	10.4899	3.15197	1.06308
Mbp	Mbp;chr18:82644514-82755029	72-hr	1980	0.622053	2.53634	0.876792	5.77511	1.9028	1.38994	3.03785	86.4434	54.3459	17.8878	107.76	817.95	310.657	207	353.9	875.715	540.779	8.32362	3.7445
Opalin	Opalin;chr19:41137909-41151603	72-hr	1981	0.675545	0.3	0.3	0.663868	1.33272	0.3	0.890544	1.37011	2.49593	2.79543	7.56755	5.86881	7.13989	9.58446	7.80514	7.8227	11.9076	9.46737	2.12604
Daam2	Daam2;chr17:49595346-49703662	72-hr	1982	1.66153	4.73472	0.623872	4.1127	8.72619	11.3147	5.75948	9.59064	11.886	12.469	3.55899	9.54613	15.6864	19.5662	8.78721	21.2434	5.68096	22.0219	1.4857
Dgat2	Dgat2;chr7:106302172-106331223	72-hr	1983	1.79147	3.62785	2.44941	1.67174	5.50536	6.23373	5.51299	4.07994	6.23278	9.57609	9.8309	6.74961	14.565	16.8742	13.9458	11.1	18.379	5.6974	6.21263
Frmd4a	Frmd4a;chr2:4073908-4535089	72-hr	1984	10.3463	6.26697	9.83109	6.65684	8.30931	6.52309	6.33773	8.51742	9.28522	7.1984	10.0878	14.7272	14.6947	16.7586	26.8739	13.8458	14.7489	7.66674	7.80831
Sept4	Sept4;chr11:87394632-87404041	72-hr	1985	2.05444	1.55018	2.62762	1.75216	2.7879	4.55541	4.04871	6.96288	3.68888	4.56418	4.35436	9.69562	5.50447	5.0378	4.29135	24.154	4.41207	4.98089	0.940968
Spsb1	Spsb1;chr4:149270392-149329115	72-hr	1986	0.689788	0.917372	0.722402	1.00469	0.837967	1.04063	1.09465	1.17063	1.5885	2.25797	6.10353	5.49049	3.78911	7.27672	10.1085	6.1562	6.47273	4.59839	0.3
Id3	Id3;chr4:135699736-135701307	72-hr	1987	61.5748	59.8157	51.427	25.9974	27.2266	25.2451	24.6484	28.9221	21.8617	31.377	38.3609	28.7819	44.2884	84.1326	46.1181	42.1727	16.6279	58.9905	12.6791
Col11a2	Col11a2;chr17:34176381-34203187	72-hr	1988	0.3	0.960657	0.729467	0.3	1.2274	1.353	2.09936	0.933494	1.42252	2.94882	10.0006	1.93169	3.28326	8.1079	13.531	5.83623	5.03321	3.68896	0.795645
Prdx6	Prdx6;chr1:163170242-163181297	72-hr	1989	34.6686	62.2185	22.1387	80.293	97.7533	113.048	35.9062	107.326	127.324	155.856	34.2942	164.386	221.41	276.232	93.0124	323.079	59.167	325.395	31.7077
Nfasc	Nfasc;chr1:134461266-134638374	72-hr	1990	2.73596	3.72311	1.66703	1.53295	2.99526	2.68148	3.70711	5.39523	6.89007	4.76449	17.0391	35.5143	21.8963	22.4147	34.9738	42.8711	26.8222	19.6405	2.65766
Atp1b2	Atp1b2;chr11:69413251-69419462	72-hr	1991	7.85582	17.9229	6.76931	19.6894	14.3936	19.2299	14.2165	20.7727	17.5978	22.067	11.4687	18.8149	29.1913	42.2197	27.3363	35.8472	18.5985	43.3242	6.12102
Prickle1	Prickle1;chr15:93329544-93426322	72-hr	1992	2.32671	1.74095	0.754212	1.66334	1.98306	1.41972	1.45631	2.29773	3.16159	2.08031	2.74195	8.2909	6.30153	5.18457	7.90646	11.9266	7.82779	3.65224	1.72537
Mag	Mag;chr7:31684201-31699851	72-hr	1993	0.3	0.3	0.3	0.3	0.3	0.3	0.3	3.0475	0.996149	0.3	1.73883	44.0826	14.6704	4.92443	4.77106	68.5366	21.6819	9.07795	0.3
Mog	Mog;chr17:37147684-37160343	72-hr	1994	0.3	0.3	0.3	0.3	0.3	0.3	0.3	1.26277	2.04068	1.58564	18.045	15.3318	9.77997	10.3488	20.8504	33.2815	20.9218	6.1345	0.3
Cryab	Cryab;chr9:50560862-50564738	72-hr	1995	2.45652	5.5586	4.69964	6.30598	4.77341	11.3091	4.38093	9.96968	9.64968	12.1372	6.59919	12.736	14.005	18.5403	14.6468	38.1591	13.6867	76.3973	3.24035
Hrsp12	Hrsp12;chr15:34413776-34425001	72-hr	1996	9.93176	16.9165	4.63133	17.749	14.0798	12.7989	8.00685	17.0586	28.6903	29.5262	8.93658	46.2404	62.3071	77.3881	20.0631	112.023	16.2271	17.313	7.2
Kcna1	Kcna1;chr6:126586480-126595819	72-hr	1997	0.703787	0.3	0.3	0.3	1.29529	0.3	0.3	1.26109	5.37257	1.43601	5.76179	15.2106	16.5076	18.8401	12.9905	20.874	10.8646	13.4276	0.791631
Ptgds	Ptgds;chr2:25322231-25325269	72-hr	1998	6.37124	11.5293	7.74555	16.2739	9.38	9.95021	12.598	5.49216	6.64405	17.0635	17.4738	8.40433	22.4244	33.7187	37.3902	55.9458	76.0648	14.7956	8.08236
